# Supplementary material for: Clinical Rationale for Procedural Steps When Performing Non‐Incisional Nail Surgery: A Scoping Review
Source: J Foot Ankle Res. 2026 Jul 27;19(3):e70191. doi: 10.1002/jfa2.70191 (PMC13408232; doi:10.1002/jfa2.70191)
Supplement: Supplementary file 2 — Supporting Information S2 [file JFA2-19-e70191-s002.xlsx]

## Sheet: Articles
Data extraction spreadsheet Part 1 - Non-incisional nail surgery procedural steps and supporting rationale
Reference	Country	Methodology	Methodology (if other)	Intervention	Comparator Type	Toe Prep	Rationale	Tourniquet	Rationale	Nail Lifter	Rationale	Nail Splitter	Rationale	Beaver Blade	Rationale	Nail Removal process	Rationale	Additional Tissue Removal	Rationale
Mayeaux Jr, E. J., Carter, C., & Murphy, T. E. (2019). Ingrown toenail management. American Family Physician, 100(3), 158-164. https://ezproxy.csu.edu.au/login?url=https://search.ebscohost.com/login.aspx?direct=true&db=rzh&AN=137563212&site=ehost-live	USA	Text and opinion		Phenol matrixectomy		Povidone-iodine, chlorhexidine (Peridex), or alcohol"	X	X	X	Freer septum elevator or haemostat	Push the cuticle off the nail plate "Using the same instrument in step 3, gently lift the lateral edge of the nail plate. Grasp the edge of the nail plate with a straight haemostat. Use a progressive medial_x0002_lateral rocking rotation of the nail plate to disarticulate the nail-plate edge off the nail bed	Heavy scissors or nail splitter	Cut the lateral edge of the plate using heavy scissors or nail splitter (Figure 4B23). Cut from the distal end of the nail plate straight back toward the cuticle up to but not beneath the nail fold. Do not cut the ventral nail fold. Remove at least 30% of the lateral nail plate	X	X	Haemostat	Grasp the cut nail fragment with a haemostat. Remove by pulling the nail plate longitudinally (toward the ankle) in a straight line allowing the uncut portion to strip off and release the plate. After the nail has been removed, examine the lateral sulcus beneath the proximal nail fold to ensure no pieces of nail remain within the corner. Also examine the part of the nail removed. If part of the n…	X	X
Becerro de Bengoa Vallejo, R., Losa Iglesias, M. E., Viejo Tirado, F., & Serrano Pardo, R. (2012). Cauterization of the germinal nail matrix using phenol applications of differing durations: A histologic study. Journal of the American Academy of Dermatology, 67(4), 706-711. https://doi.org/10.1016/j.jaad.2012.05.002	Spain	Other	Cadaveric research - quasi-experimental design	88% phenol	Applications of 88% phenol from 1 to 6 minutes	X	X	X	X	Straight mini-osteotome	X	Nail splitter - was used to cut the medial or lateral	X	X	X	Straight Kelly haemostat	X	X	X
Khunger, N., & Kandhari, R. (2012). Ingrown toenails. Indian Journal of Dermatology, Venereology & Leprology, 78(3), 279-289. https://ezproxy.csu.edu.au/login?url=https://search.ebscohost.com/login.aspx?direct=true&db=rzh&AN=104566081&site=ehost-live	India	Text and opinion		Discuss management of ingrown toenail		Povidone iodine solution	X	Not noted - Use a torniquet around the toe	Haemostasis for a short duration. The tourniquet can be left on safely for up to 20‑25 minutes. Use with caution in patients with known peripheral vascular disease or diabetes.	Nail elevator	Under the nail to separate it gently from the nail bed	Nail splitter	Cut from the distal end of the toenail straight back toward the cuticle beneath the nail fold.	X	X	Haemostat- Grasp the avulsed lateral nail fragment with a down to just past the cuticle. Remove it by twisting the avulsed nail outward.	X	Radiosurgery ablation- A 5-mm ball electrode is moved back and forth over the lateral granulation tissue, coagulating with 40 to 50 W of current (setting, 4-5).	If excessive lateral granulation tissue is present, it is destroyed
Reilly, I. (2021). Toenail surgery: Indications, options and techniques. Dermatological Nursing, 20(1), 10.	UK	Text and opinion				X	X	Esmarch or Tourniquet	X	Blacks file or spatula	X	Thwaite's nippers	X	The cut is continued proximally under the proximal nail fold with a Chisel Beaver Blade or a second cut from the nippers.	X	Mosquito or Spencer-Wells forceps	X	X	Resection of hypergranulation tissue
Vallejo, R. B. B., Iglesias, M. E. L., Gomez, R. S., Jules, K. T., Becerro de Bengoa Vallejo, R., Losa Iglesias, M. E., Sanchez Gomez, R., & Jules, K. T. (2008). Gauze application of phenol for matrixectomy. Journal of the American Podiatric Medical Association, 98(5), 418-421. https://ezproxy.csu.edu.au/login?url=https://search.ebscohost.com/login.aspx?direct=true&db=rzh&AN=105557566&site=ehost-…	US	Text and opinion		Phenol matrixectomy		After disinfection with antiseptics	X	X	X	X	The eponychium and hyponychium are released from the nail plate	Nail splitter	X	X	X	Kelly haemostat	X	X	X
Blake, A. (2005). A post-operative comparison of nail avulsion using phenol and cryotherapy. Australasian Journal of Podiatric Medicine, 39(4), 97. https://doi.org/10.2274/1328-0694.39.4.1101	UK	Other	Prospective, randomised	Phenol & liquid nitrogen (concentrations unstated)	Phenol versus Liquid nitrogen	Povidone-iodine solution	Antiseptic agent	Esmarch bandage	Ensure a bloodless field	X	X	Thwaites nippers	Used to make a clean straight cut down the nail plate to the level of the eponychium	Chisel blade continued the cut down to the base of the nail plate	X	Spencer-well forceps by rotating the lateral margin upwards and inwards	X	X	X
Yale, J. F. (2007). Phenol-alcohol technique for correction of infected ingrown toenail. Journal of the American Podiatric Medical Association, 97(4), 310–318. https://doi.org/10.7547/0970310	USA	Text and opinion		Phenol matrixectomy		X	X	Penrose drain tourniquet	X	X	X	X	Split the nail distal to proximal beneath the eponychium following the linear nail lines approximately 1/6th to 1/8th of an inch medial to the lateral border	X	X	Haemostat- Excise the offending nail spicule by pulling and twisting the spicule toward the main nail body with a haemostat clamped onto the entire spicule below the eponychium	X	Curette - "Curette the enlarged nail groove and matrix below the eponychium. Excise any exuberant granulation tissue present with a toenail nipper"	Excise any exuberant granulation tissue present with a toenail nipper
Heidelbaugh, J. J., & Lee, H. (2009). Management of the ingrown toenail. American Family Physician, 79(4), 303-308. https://ezproxy.csu.edu.au/login?url=https://search.ebscohost.com/login.aspx?direct=true&db=rzh&AN=105458552&site=ehost-live	US	Text and opinion		Surgical treatment options		Povidone iodine solution	X	Tourniquet or rubber band around the toe	Assist in haemostasis for only a short duration. Use with caution in patients with known PVD or diabetes	Nail elevator	Under the nail to separate it from the nail bed	Nail splitter	Cut from the distal end of the toenail straight back towards the cuticle beneath the nail fold	X	X	Haemostat- Grasp the avulsed nail fragment with a haemostat down to just past the cuticle. Remove it by twisting the avulsed nail outward toward the lateral nail fold while pulling in a straight direction toward the end of the toe.	X	X	X
Kaleel, S. S., Iqbal, S., Arbuthnot, J., & Lamont, G. (2007). Surgical options in the management of ingrown toenails in paediatric age group. Foot, 17(4), 214-217. https://doi.org/10.1016/j.foot.2007.06.007	UK	Retrospective/observational		Nail avulsion with or without phenol	Wedge excision with or without phenol	X	X	Jacque's catheter secured with an artery clip.	X	Straight thin nasal elevator	X	X	X	X	X	X	X	X	X
Zuber, T. J. (2002). Ingrown toenail removal. American Family Physician, 65(12), 2547-2548]. https://ezproxy.csu.edu.au/login?url=https://search.ebscohost.com/login.aspx?direct=true&db=rzh&AN=106959353&site=ehost-live (Office procedures series)	US	Text and opinion				Povidone-iodine	X	Sterile rubber band. Pressure to the sides of the toes during the procedure can reduce bleeding.	Dry operative field. A tourniquet should be used for the shortest possible time only	A nail elevator or the closed tips of iris scissors	to separate the nail plate from the overlying proximal nail fold	Nail splitter or bandage scissors	X	X	X	Haemostat	"The physician grasps the lateral piece of nail with a haemostat, getting as much nail plate as possible into the teeth of the instrument. The lateral nail plate is removed, in one piece if possible, by rotating the fragment outward toward the lateral nail fold, while pulling straight out toward the end of the toe. If the lateral nail plate breaks, the remaining nail is regrasped and pulled out. …	Electrocautery ablation- A 5-mm ball electrode is moved back and forth over the lateral granulation tissue, coagulating with 40 to 50 W of current (setting, 4 to 5)	If excessive lateral granulation tissue is noted, the physician may consider removal with electrocautery ablation.
Pandhi, D., & Verma, P. (2012). Nail avulsion: Indications and methods (surgical nail avulsion). Indian Journal of Dermatology, Venereology and Leprology, 78(3), 299-308. https://doi.org/10.4103/0378-6323.95444	India	Text and opinion				X		X	X	Freer elevator	Under the distal free edge of the plate so the nail plate can be separated from the nail bed hyponychium . Then separated from the underlying nail bed directed proximally towards the matrix, a significant resistance occurs when the nail matrix is reached. When the nail matrix is reached the surgeon will feel a sudden decrease in resistance. The elevator can be reinserted several longitudinal side…	X	X	X	X	Mosquito haemostat	X	X	X
Block, S. L. (2014). "Nailing" the management of the ingrown great toenail. Pediatric Annals, 43(11), 434-439. https://doi.org/10.3928/00904481-20141022-04	US	Case series		Silver nitrate chemical matricectomy		Betadine or chlorhexidine for at least 45 seconds, try to pre and gently scrub the entire lateral nail bed areas and toe copiously with these cleansers at the same time if the tissue is not too tender, otherwise wait until after the nerve block	to make area sterile	X	X	Straight kelly forceps	insert underneath nail bed slowly at first and for only a tiny distance to ensure no residual pain, longitudinally insert the forceps fully underneath the nail bed centrally and then on both sides until you reach the normal skin at the base of the nail matrix. This should almost fully separate the nail from the nail bed.	X	X	X	X	Straight kelly forceps - Clamp down fully onto the nail with the forceps and lock them, lift the nail upwards fully so it is fully detached from the skin. Firmly tug the nail from the matrix bed, sometimes using a lateral back and forth motion to dislodge it	X	X	May need to trim some small amount of extraneous skin or granulation tissue from the over grown side. Do not be overzealous with granulation tissue trimming, as over several weeks this tissue with usually resolve to normal
Metcalfe, S., & Bristow, I. (2015). The ingrowing toenail. Dermatological Nursing, 14(1), 48-51. https://ezproxy.csu.edu.au/login?url=https://search.ebscohost.com/login.aspx?direct=true&db=rzh&AN=101811792&site=ehost-live	UK	Text and opinion		Phenol matrixectomy		Betadine	X	Rubber glove finger	X	Nail elevator or nail spatula	X	Thwaites nail cutter	X	X	X	Artery forceps- Grasp the free nail section with an artery forceps and gently rotate while lightly pulling once you feel the nail section is almost completely free	X	X	X
Coughlin, M. J. (2004). Ingrown toenails: office procedures to treat acute and chronic problems -- steps to prevent recurrence. Consultant 360, 44(7), 937-946. https://ezproxy.csu.edu.au/login?url=https://search.ebscohost.com/login.aspx?direct=true&db=rzh&AN=106583962&site=ehost-live	?	Text and opinion		Avulsion (partial)		Iodine-povidone solution	Cleanse toe	X	X	Small free elevator	To elevate the outer edge of the nail to a level proximal to the cuticle.	Small cone cutter or scissors	Cut the nail edge longitudinally	X	X	Haemostat to remove nail section	X	X	X
Espensen, E. H., Nixon, B. P., & Armstrong, D. G. (2002). Chemical matrixectomy for ingrown toenails: Is there an evidence basis to guide therapy? Journal of the American Podiatric Medical Association, 92(5), 287-295. https://ezproxy.csu.edu.au/login?url=https://search.ebscohost.com/login.aspx?direct=true&db=rzh&AN=139336340&site=ehost-live	USA	Text and opinion		Phenol matrixectomy		X	X	A digital tourniquet may be used	X	X	X	X	X	X	X	X	X	"Following removal of the nail and all hyperkeratotic tissue, curettage of the nail bed, nail fold, and nail groove should be performed to remove as much nail matrix as possible"	" to verify that all nail spicules have been removed, and to expose all remaining nail matrix so that it can be readily contacted by the chemical cauterant of choice."
Grover, C., Khurana, A., Bhattacharya, S. N., & Sharma, A. (2015). Controlled trial comparing the efficacy of 88% phenol versus 10% sodium hydroxide for chemical matricectomy in the management of ingrown toenail. Indian Journal of Dermatology, Venereology and Leprology, 81(5), 472-477. https://doi.org/10.4103/0378-6323.163787	India	Other	Randomised prospective study	Phenol 88% & NaOH 10%	Sodium hydroxide 10%	X	X	X	Exsanguination of digit - to help with haemostasis	X	X	X	X	X	X	X	X	Curette	Remove any granulation tissue/ crust if present
Weaver, T. D., Ton, M. V., & Pham, T. V. (2004). Ingrowing toenails: management practices and research outcomes. International Journal of Lower Extremity Wounds, 3(1), 22-34. https://ezproxy.csu.edu.au/login?url=https://search.ebscohost.com/login.aspx?direct=true&db=rzh&AN=106752096&site=ehost-live	US	Text and opinion				Combination of 4% chlorhexidine gluconate and sterile water a	X	Penrose drain	X	Freer elevator	The segment of nail is then bluntly dissected from the surrounding soft tissue	English nail splitter	X	Beaver mini blade	Split the nail beneath the proximal nail fold	Straight haemostat is used to grasp the segment of nail, and it is avulsed from the nail bed by a rotation of the wrist and simultaneous distal retraction of the nail.	X	X	X
Martínez-Nova, A., Sánchez-Rodríguez, R., & Alonso-Peña, D. (2007). A new onychocryptosis classification and treatment plan. Journal of the American Podiatric Medical Association, 97(5), 389-393. https://ezproxy.csu.edu.au/login?url=https://search.ebscohost.com/login.aspx?direct=true&db=rzh&AN=106017258&site=ehost-live	Spain	Text and opinion		Phenol matrixectomy		X	X	X	X	X	X	X	X	X	X	X	X	X	X
Thommasen, H. V., Johnston, C. S., & Thommasen, A. (2005). The occasional removal of an ingrowing toenail. Canadian Journal of Rural Medicine, 10(3), 173-180.	Canada	Text and opinion				2% chlorhexidine with 4% alcohol or 7.5% povidone iodine then wash off the area with sterile sodium chloride solution 0.9%	X	Penrose drain or glove finger	Blood inactivates phenol	Flat side of scissors or nail elevator	Breaks up adhesions between the nail and nail bed	Scissors	Avoid unnecessary cutting of the nail bed	X	X	Needle driver or haemostat	X	Scalpel or tissue scissors	X
Korkmaz, M., ÃÃ¶lgeÃ§en, E., Erdoðan, Y., Bal, A., & Ãzyurt, K. (2013). Teenage patients with ingrown toenails: Treatment with partial matrix excision or segmental phenolization. Indian Journal of Dermatology, 58(4), 324-324. https://doi.org/10.4103/0019-5154.113970	Turkey	Randomised Control Trial		Phenol matrixectomy	Partial matrix excision	"Under sterile conditions"	X	A finger tourniquet was applied with a rubber ring	X	X	The lateral or medial nail strips were freed from the overlying proximal nail fold, nail bed, and matrix	X	Tool not noted - "A 2-3 mm lateral nail segment was cut free along the length of the lateral fold"	X	X	X	X	Curette	Lateral fold and hypertrophic granulation tissue was curetted.
Park, D. H., & Singh, D. (2012). The management of ingrowing toenails. British Medical Journal, 344(7851), 37-40. https://doi.org/10.1136/bmj.e2089	UK	Text and opinion		Phenol ablation 90%		Povidone-iodine or chlorhexidine	X	Coloured ring torniquet with a tag	A flesh coloured glove torniquet are no longer used because of the risk of failing to remove them at the end of the procedure	X	Blunt dissection is carried out to separate the edge of the appropriate nail plate from the soft tissues	X	X	Straight beaver mini blade	Cut is made to isolate usually 3-5 mm section of affected nail segment extending under the proximal nail fold	Artery clip	Grasp nail and using a central to lateral twist motion to avulse the germinal centre	X	X
Farrelly, P. J., Minford, J., & Jones, M. O. (2009). Simple operative management of ingrown toenail using bipolar diathermy. European Journal of Pediatric Surgery, 19(5), 304-306. https://doi.org/10.1055/s-0029-1225357	UK	Retrospective/observational		Cauterisation with bipolar diathermy		Thorough cleansing -toe was prepared in the usual way	X	X	X	Artery clip	Affected side of toenail is elevated from the nail bed	Scissors-execise the nail	X	X	X	X	X	Curette	Any granulation tissue
Di Chiacchio, N., & Di Chiacchio, N. G. (2015). Best way to treat an ingrown toenail. Dermatologic Clinics, 33(2), 277-282. https://doi.org/10.1016/j.det.2014.12.009	Brazil	Text and opinion		Phenol 88% matrixectomy		Alcohol 70%	X	X	X	X	Lateral nail plate is detached from the nail bed and the lateral and proximal nail folds.	Scissors or nail nippers.	From the free edge to the matrix.	X	X	Haemostat - in a rotation motion	X	Curetted -when necessary, the nail matrix, nail bed, and lateral nail fold are gently curetted to remove debris the lateral nail fold while pulling in a straight direction toward the end of the toe.	Nail matrix, nail bed, and lateral nail fold are gently curetted to remove debris the lateral nail fold while pulling in a straight direction toward the end of the toe. When granulation tissue is present, it should be curetted to enable a better view of the nail plate to avoid excessive nail plate removal
Haneke, E. (2012). Controversies in the treatment of ingrown nails. Dermatology Research and Practice, 2012, 1-12. https://doi.org/10.1155/2012/783924	Switzerland, Germany, Portugal & Belgium	Text and opinion		Discuss treatment options for ingrown toenail		X	X	X	Only added before phenol performed	X	Ingrown side of the nail plate is separated from the nail bed and overlying proximal nail fold.	X	The nail plate is cut straight forward till under the proximal nail fold and avulsed.	X	X	X	A central strip of nail, 4 to 5mm wide, may be removed without any incision into the soft tissue of the nail folds or nail bed	X	X
DeLauro, N. M., & DeLauro, T. M. (2004). Onychocryptosis. Clinics in Podiatric Medicine & Surgery, 21(4), 617-630. https://ezproxy.csu.edu.au/login?url=https://search.ebscohost.com/login.aspx?direct=true&db=rzh&AN=106560170&site=ehost-live	US	Text and opinion		Discussion on various surgery options		X	X	X	Maintenance of a bloodless field is vital to a successful post operative course. Haemorrhage only dilutes the cauterant leaving little to no chemical remaining to affect the matrix.	X	X	X	must have jaws then enough to pass beneath the nail plate without lacerating the nail bed and be strong enough to split the nail plate under treatment. Working in a distal to proximal fashion, the entire exposed portion of the nail plate (yp to the proximal nail fold) should be split in a single motion rather than splitting the plate in a piecemeal fashion. The latter technique only splinters the…	Thinner, chisel blade instrument	The jaws of the nail splitter are almost always too large to fit beneath the proximal nail fold without tearing it and are too heavy for the tapered, feather-like edge of the nail plate’s root. Narrower chisel blades are preferred, as they tend to lacerate the nail bed and matrix less than wider blades, resulting in decreased haemorrhage within the operative field and less potential for creating …	X	Once the desired portion of nail plate has been removed, it is wise to examine its proximal portion. First, the proximal edge should be thin and flexible, as found in a feather’s edge. Second, the proximal aspect of the resected nail plate should be straight and complete, indicating that the entire portion intended for removal was removed. These simple manoeuvres can easily be overlooked, resulti…	X	The undersurface of the proximal nail fold is the next area to be inspected. As the nail plate is being avulsed, a thin membranous layer of epithelium becomes partially detached either from the nail fold or the eponychium (Fig. 4). Unless removed, this membrane adheres to the nail bed and other periungual tissues, obstructing the outflow of serum or blood postoperatively. The intracutaneous press…
Ghassemi, M., Keshavarz, Z., Behrangi, E., Bazargan, A., Jafarzadeh, A., & Goodarzi, A. (2025). Evaluating the effectiveness, safety, and satisfaction rates of phenol 90%, trichloroacetic acid 100%, and radiofrequency in lateral matricectomy for the treatment of ingrown toenails: A triple‐arm clinical trial. Health Science Reports, 8. https://doi.org/10.1002/hsr2.70326	Iran	Other	Prospective randomized comparative study	Phenol matrixectomy 90%	Matrixectomy - trichloroacetic acid 100%; radiofrequency	Drapery	X	X	To prevent bleeding	Septum elevator	Detach the nail from the nail bed on the ingrown side	X	X	X	X	Item not noted- Item not noted Ingrown edge was longitudinally sliced 3-4 mm away from the onychocryptosis side, followed by the complete removal of the nail edge.	X	X	Any granulation, crust, or hypertrophic tissue present was excised from the lateral nail fold.
Wang, Y., Zhang, N., Li, X., Li, X., Chen, C., Zhang, J., & Hu, Y. (2023). A novel cosmetic approach for partial matricectomy in treating ingrown toenails. Journal of Cosmetic Dermatology, 22(9), 2542-2547. https://doi.org/10.1111/jocd.15762	China	Retrospective/observational		Scalpel excision of germinal matrix		X	X	Latex strip	X	X	Soft tissues were isolated from ingrown nails through blunt dissection until reaching their lateral edge	Small pointed scissors	X	X	X	X	X	X	The granulation tissue is removed first, leaving a large enough space between the plate nail edge and lateral nail folds for excision of the matrix tissue
Kim, S. H., Ko, H. C., Oh, C. K., Kwon, K. S., & Kim, M. B. (2009). Trichloroacetic acid matricectomy in the treatment of ingrowing toenails. Dermatologic Surgery, 35(6), 973-979. https://doi.org/10.1111/j.1524-4725.2009.01165.x	Korea	Other	Prospective	100% TCA		Povidone-iodine solution	X	Penrose drain	For toe haemostasis	Small nosed mosquito haemostat	Ingrown lateral strip of the nail plate was separated from the nail bed and the proximal nail fold	Scissors - the separated nail was cut longitudinally		X	X	X	X	X	X
Tatlican, S., Eren, C., Yamangokturk, B., Eskioglu, F., & Bostanci, S. (2010). Chemical matricectomy with 10% sodium hydroxide for the treatment of ingrown toenails in people with diabetes. Dermatologic Surgery, 36(2), 219-222. https://doi.org/10.1111/j.1524-4725.2009.01351.x	Turkey	Other	Quasi-experimental clinical trial	NaOH matrixectomy	Diabetes and no diabetes	Povidone-iodine	X	X	X	X	X	X	The nail plate was cut longitudinally	X	X	X	The affected nail edge was removed without leaving any nail spicules in the surgical area	Sterile metal curette - "the germinal matrix, the nail plate, and the granulation tissue were curetted gently and superficially with a sterile metal curette to remove tissue remnants"	Before the application of sodium hydroxide, the germinal matrix, the nail plate, and the granulation tissue were curetted gently and superficially with a sterile metal curette to remove tissue remnants
Yang, K. C., & Li, Y. T. (2002). Treatment of recurrent ingrown great toenail associated with granulation tissue by partial nail avulsion followed by matricectomy with sharpulse carbon dioxide laser. Dermatologic Surgery, 28(5), 419-421. https://doi.org/10.1046/j.1524-4725.2002.01245.x	Taiwan	Case series		Partial nail avulsions followed by matricectomy with sharp pulse CO2 laser		Aqueous better iodine - "disinfection of the involved toe and nearby area with aqueous better iodine"	X	X	X	X	X	Scissors	The lateral nail plate of the involved side was cut with scissors about 2–3 mm from the adjacent nail fold margin and beneath the proximal nail fold, being cautious not to damage the proximal nail fold "	X	X	Straight haemostat	A straight haemostat was used to grasp the cut lateral nail plate entirely, then the plate was pulled out gently. - "A straight haemostat was used to grasp the cut lateral nail plate entirely, then the plate was pulled out gently. We used forceps to elevate the angle of the proximal and lateral nail folds and dry the exposed nail matrix and nail bed with gauze. The toe was then compressed with he…	Granulation tissue	The granulation tissue over the lateral nail fold was evaporated with the CO2 laser
Baran, R., & Haneke, E. (2002). Matricectomy and nail ablation. Hand Clinics, 18(4), 693-696, viii; discussion 697. https://doi.org/10.1016/s0749-0712(02)00038-0	France/ Norway	Text and opinion		Various matrixectomy techniques		X	X	X	A bloodless operative field	X	X	Anvil English nail splitter	Allows removal of almost a quarter of the nail width or slightly less when both sides are involved.	X	X	Haemostat- removal of proximal thirds of the nail plate	X	X	X
Chan, J., & Pehr, K. (2021). Electrodessication matricectomy with modified hyfrecator tip: Case series and literature Review. Journal of Cutaneous Medicine and Surgery, 25(4), 418-423. https://doi.org/10.1177/12034754211024124	Canada	Case series	Retrospective	Electrodessication (ED)	Phenol	X	X	X	X	X	X	X	X	X	X	Item not noted - The entire nail plate was elevated, released and avulsed	X	Matrix curetted.	Resection of the proximal nail fold to optimize visualization of the nail matrix is sometimes indicated.
Becerro de Bengoa Vallejo, R. (2010). Total nail ablation for onychodystrophy with optimized gauze-phenol application. Journal of the European Academy of Dermatology and Venereology : JEADV., 24(8), 936.	Spain	Other	Prospective	88% Phenol		70% alcohol and povidone-iodine	X	X	X	X	X	X	X	X	X	Straight haemostat - grasp the distal nail plate which was lifted upward exposing the hyponychium, entire nail bed and proximal nail matrix until the posterior nail fold was reached. The haemostat was clamped and gently turned away until the offending nail was removed from under the proximal nail fold exposing the nail bed.	X	X	X
Ozdemir, E., Bostanci, S., Ekmekci, P., & Gurgey, E. (2004). Chemical matricectomy with 10% sodium hydroxide for the treatment of ingrowing toenails. Dermatologic Surgery, 30(1), 26.	Turkey	Case series		10% sodium hydroxide - 2 min or 1 min application	10% sodium hydroxide - application time 2 or 1 min combined with curettage	Povidone iodine	X	Cut end of a rubber glove	Exsanguinated by rolling on. A dry field is important for the chemical agent not to be diluted.	X	X	X	Then the nail plate was cut longitudinally approximately 1/5 to 1/4 of the distance from its lateral margin	X	X	Straight haemostat- nail plate cut longitudinally approximately 1/5 or 1/4 of the distance from its lateral margin and removed	X	Curetted and chemically cauterized both groups	If present hypertrophied tissues was curetted and chemically cauterized
Bostanci, S., Ekmekci, P., & GÜRgey, E. (2001). Chemical matricectomy with phenol for the treatment of ingrowing toenail : A review of the literature and follow-up of 172 treated patients. Acta Dermato-Venereologica, 81(3), 181-183. https://doi.org/10.1080/000155501750376267	Turkey	Retrospective/observational		88% liquid phenol		Povidone-iodine solution	X	Rubber operating glove torniquet (the cut end of a rubber finger being rolled back towards the big toe base).	Exsanguinated - A dry field is important for the optimum cauterising effect of the phenolisation.	X	X	X	X	X	X	Straight haemostat-	2–3mm lateral nail segment was cut free along the length of the lateral fold and removed with a straight haemostat, taking care to ensure nail removal lower than the basal lateral matrix.	Curetted	Hypertrophied granulation tissue was curetted
Ozawa, T., Nose, K., Harada, T., Muraoka, M., & Ishii, M. (2005). Partial matricectomy with a CO2 laser for ingrown toenail after nail matrix staining. Dermatologic Surgery, 31(3), 302-305. https://doi.org/10.1111/j.1524-4725.2005.31078	Japan	Case series		staining of the nail matrix with methylene blue before performing partial nail matricectomy with CO2 laser		Povidone iodine	X	X	Create an avascular field	X	X	Scissors	the lateral nail plate on the involuted side was cut about 2 to 3 mm from adjacent nail fold margin and beneath the proximal nail fold	X	X	Straight haemostat- grasped lateral nail plate and gently pull out	X	X	X
Álvarez-Jiménez, J., Córdoba-Fernández, A., & Munuera, P. V. (2012). Effect of curettage after segmental phenolization in the treatment of onychocryptosis: a randomized double-blind clinical trial. Dermatologic Surgery, 38(3), 454-461. https://doi.org/10.1111/j.1524-4725.2011.02232.x	Spain	Other	Randomized, double-blind, parallel_x0002_control-group, clinical trial.	Phenol 100% versus phenol 100% plus curettage	Phenol 100% versus phenol 100% plus curettage to remove all of cauterized tissue	X	X	Digital torniquet	Local haemostasis. Blood neutralizes the effects of phenol ischemic conditions started that blood neutralizes the effects of phenol, the surgical procedures were performed under ischemic conditions, so a bloodless zone was obtained,	Free elevator	Nail plate was separated from the nail bed and eponychium	Nail splitter and haemostat	X	X	X	X	X	X	X
Cordoba-Diaz, D., Vallejo, R., Iglesias, M. E. L., & Cordoba-Díaz, M. (2014). Effectiveness of standard lavage with supplemental chlorhexidine in patients undergoing chemical matricectomy for ingrown toenails: A clinical trial. Journal of the American Academy of Dermatology, 70(6), 1092-1095. https://doi.org/10.1016/j.jaad.2014.02.013	Spain	Other	Prospective randomized comparative study	Phenol 88% and lavage with 70% alcohol	Phenol 88% and lavage with 70% alcohol plus 0.5% chlorhexidine	X	X	X	X	X	X	X	X	X	X	X	X	X	X
Shajil, C., & Kumari, R. (2023). Surgical matricectomy versus phenolization in the treatment of ingrown toenails: A randomized controlled trial. Dermatologic Surgery, 49(3), 231-236. https://doi.org/10.1097/DSS.0000000000003692	India	Randomised Control Trial		Phenol matrixectomy 80-88%	Surgical matricectomy	X	X	X	X	X	X	X	X	X	X	X	X	X	X
AlGhamdi, K. M., & Khurram, H. (2014). Nail tube splinting method versus lateral nail avulsion with phenol matricectomy: a prospective randomized comparative clinical trial for ingrown toenail treatment. Dermatologic Surgery, 40(11), 1214-1220. https://doi.org/10.1097/dss.0000000000000154	Saudi Arabia	Other	Prospective randomized comparative study	Lateral nail avulsion and phenolisation 90%	Nail tube sleeve splinting	Appropriate skin preparation, such as povidone–iodine	X	Clamping sterile gloves around the base of the toe.	This stopped any bleeding from the site and allowed a clear view during all stages of the surgery.	Mosquito (or artery) forceps	Separate the lateral edge of the appropriate nail plate from the soft tissues	Nail splitter	to isolate an appropriate (usually 3–5 mm) section of the affected nail segment extending under the proximal nail fold.	X	X	Artery forceps	Grasped with artery forceps and lifted using a central-to-lateral twisting motion to avulse the germinal portion.	X	X
Ceren, E., Gokdemir, G., Arikan, Y., & Purisa, S. (2013). Comparison of phenol matricectomy and nail-splinting with a flexible tube for the treatment of ingrown toenails. Dermatologic Surgery, 39(8), 1264-1269. https://doi.org/10.1111/dsu.12230	Turkey	Other	Prospective randomised open label	Phenol 89% matrixectomy	Nail splinting with plastic tube	Iodine	X	X	X	X	X	Straight scissors	X	X	X	X	X	Mosquito haemostat	Remove excessive granulation tissue. Resection of the proximal nail fold to optimize visualization of the nail matrix is sometimes indicated.
Terzi, E., Guvenc, U., Tursen, B., Umit, K., & Tamer, I. (2017). The effectiveness of matrix cauterization with bichloracetic acid in the treatment of ingrown toenails. Dermatologic Surgery, 43(5), 728	Turkey	Case series		Bichloracetic acid matrixectomy		Povidone -iodine	X	X	X	Septum elevator	X	X	The nail was cut longitudinally with 3 to 4 mm width from the ingrown portion, and extracted	X	X	Not noted- The nail was cut longitudinally with 3 to 4 mm width from the ingrown portion, and extracted	X	X	X
Barreiros, H., Matos, D., Goulão, J., Serrano, P., João, A., & Brandão, F. M. (2013). Using 80% trichloroacetic acid in the treatment of ingrown toenails. Anais Brasileiros de Dermatologia, 88(6), 889-893. https://doi.org/10.1590/abd1806-4841.20132296	Portugal	Other	Prospective	80% TCA		X	X	X	Haemostasis	X	X	X	X	X	X	X	X	Curettage of granulation tissue	Granulation tissue
Thakur, V., Vinay, K., & Haneke, E. (2020). Onychocryptosis - decrypting the controversies. International Journal of Dermatology 59(6), 656-669. https://doi.org/10.1111/ijd.14769	India & Switzerland	Text and opinion				X	X	X	Exsanguination of the digit. Body fluid neutralizes the chemical	X	X	X	X	X	X	X	X	X	Ingrown toenails lead to lateral nail fold hypertrophy as a consequence of piercing of the nail margin into the skin owing to progressive pressure. The nail fold subsequently develops granulation tissue and fibrosis, which turns into sclerosis with no tendency to return to its normal shape and size. Procedures primarily based on nail plate narrowing do not usually help in this situation, and surg…
Sindhuja, T., Anand, G. R. P., & Gupta, S. (2024). Radiofrequency-assisted lateral toenail onychotomy for ingrown toenail. Journal of the American Academy of Dermatology, 90(1), e5-e6. https://doi.org/10.1016/j.jaad.2022.03.005	India	Case report		Electrosurgery		X	X	Esmarch bandage	X	Nail elevator	X	Radiofrequency probe- The lateral nail plate is cut with a sharp-tipped monopolar electrode (power-25 watts, cutting, KLS Martin electrosurgery unit)	X	X	X	Curved haemostat forceps- The radiofrequency incised nail plate is removed using curved haemostatic forceps	X	X	Granulation tissue - excised if encroaching onto the nail plate
Pérez-Rey, J., Mediavilla-Saldaña, L., & Martínez-Nova, A. (2014). Exploring postoperative outcomes for ingrown toenails. NaOH vs wedge resection techniques. Dermatologic Surgery, 40(3), 281-287. https://doi.org/10.1111/dsu.12427	Spain	Case series		10% sodium hydroxide for 30 secs rinsed with 5% acetic acid	Surgical wedge resection	Chlorhexidine	X	X	X	X	X	X	X	X	X	X	X	X	X
Vaccari, S., Dika, E., Balestri, R., Rech, G., Piraccini, B. M., & Fanti, P. A. (2010). Partial excision of matrix and phenolic ablation for the treatment of ingrowing toenail: a 36-month follow-up of 197 treated patients. Dermatologic Surgery, 36(8), 1288-1293. https://doi.org/10.1111/j.1524-4725.2010.01624.x	Italy	Case series		Phenol matrixectomy		Povidone-iodine	X	Glove finger	X	X	X	Side cutter- Cutting the nail plate and matrix using a side cutter	X	X	X	Straight haemostatic forceps (Klemmer or Kelly)	Removal of the nail and the matrix	Curettage	Granulation tissue removed using curettage; also curette the matrix tissue
Kominsky, S. J., & Daniels, M. D. (2000). A modified approach to the phenol and alcohol chemical partial matrixectomy. Journal of the American Podiatric Medical Association, 90(4), 208-210. https://doi.org/10.7547/87507315-90-4-208	USA	Text and opinion		Phenol matrixectomy		Povidone-iodine	X	X	The quick removal of the nail results in less bleeding; therefore, a tourniquet is not required to perform this procedure	Kelly haemostat	Inserted between the nail bed and the nail plate until the posterior nail fold is reached. The haemostat is clamped and quickly turned away from the site of the ingrowth, at an angle of approximately 90°, or until the offending border is removed from under the skin"	English-anvil nail splitter or a plain nail nipper	can be used to split the offending edge from the nail"	X	X	Kelly haemostat -The haemostat is clamped and quickly turned away from the site of the ingrowth, at an angle of approximately 90°, or until the offending border is removed from under the skin"	X	X	X
Bostanci, S., Kocyigit, P., Parlak, N., & Gungor, H. K. (2014). Chemical matricectomy with sodium hydroxide: long-term follow-up results. Dermatologic Surgery, 40(11), 1221-1224. https://doi.org/10.1097/dss.0000000000000136	Turkey	Retrospective/observational		10% sodium hydroxide	10% Sodium hydroxide (1 min) versus sodium hydroxide (2 min)	Povidone-iodine	Site disinfection	Rubber operating glove (the cut of end of a rubber finger being rolled back towards the toe base)	Exsanguinate the toe - provide adequate haemostasis. A dry field is important for the optimum cauterising effect of the sodium hydroxide application.	Haemostat	Lateral edge of the nail plate was separated from the nail bed.	Scissors- cut longitudinally	X	X	X	X	X	Curetted	If hypertrophy or granulation tissue was present in the lateral nail fold, this tissue was curetted
Kocyigit, P., Bostanci, S., Ozdemir, E., & Gürgey, E. (2005). Sodium hydroxide chemical matricectomy for the treatment of ingrown toenails: comparison of three different application periods. Dermatologic Surgery, 31(7 Pt 1), 744-747. https://doi.org/10.1097/00042728-200507000-00002	Turkey	Other	Randomised study but not blinded	Sodium hydroxide matrixectomy	Different time frames of NaH application (30 sec, 1 min, 2 x 1 min)	Povidone-iodine solution	X	Rubber band	Provide adequate haemostasis and to prevent sodium hydroxide from being neutralized by blood	X	Affected nail edge is separated from the nail bed	Scissors - "is cut longitudinally with scissors"	X	X	X	Haemostat- is removed using a straight haemostat, ensuring that no residual nail plate remains under the proximal nail fold.	X	Curette	"Hypertrophied granulation tissue is curetted if present"
Silva, N. C. S., Matter, A., Di Chiacchio, N., & Di Chiacchio, N. G. (2024). Evaluation of the recurrence rate of ingrown toenail after a 45-second matrix cauterization with phenol. Dermatologic Surgery, 50(11), 1050-1055. https://doi.org/10.1097/DSS.0000000000004265	Brazil	Case series		Phenol matrixectomy 88%		70% alcohol	X	X	Although the literature uses the term “neutralization of phenol,” there is no such thing. What actually happens is a dilution or a lavage if there is blood. Thus, the authors emphasize the importance of the surgical wound being free of blood	X	The lateral portion of the nail plate was detached from the nail bed and the proximal nail fold.	Scissors	the free nail plate was cut with scissors up to the most proximal part of the nail plate and avulsed.	X	X	X	X	Curettage	Curettage was performed when granulation tissue was present.
Altinyazar, H. C., Demirel, C. B., Koca, R., & Hosnuter, M. (2010). Digital block with and without epinephrine during chemical matricectomy with phenol. Dermatologic Surgery, 36(10), 1568-1571. https://doi.org/10.1111/j.1524-4725.2010.01681.x	Turkey	Randomised Control Trial		Phenol matrixectomy	Lignocaine 2% with & without adrenaline	Povidone–iodine solution	X	Sterile rubber-band tourniquet	For a dry operative field	Septum elevator	Free nail from nail bed, nail fold and matrix	X	2-3 mm nail segment was cut free along the length of the lateral fold and removed with a straight haemostat, giving access to the lateral matrix horns.	X	X	Straight haemostat	2-3 mm nail segment was cut free along the length of the lateral fold and removed with a straight haemostat, giving access to the lateral matrix horns.	Curetted	Granulation tissue was curetted
Akkus, A., Demirseren, D. D., Demirseren, M. E., & Aktas, A. (2018). The treatment of ingrown nail: Chemical matricectomy with NAOH versus wedge resection. Dermatologic Therapy, 31(5), e12677-n/a. https://doi.org/10.1111/dth.12677	Turkey	Other	Prospective, randomized, open-label study	NaOH matrixectomy	Incisional wedge	X	X	X	X	X	X	X	Edges of ingrown nail were cut longitudinally from the distal to the matrix under the proximal nail fold.	X	X	Not noted- Lateral side of nails that were embedded laterally were removed by curling them outward.	X	X	X
Kim, M., Song, I.-G., & Kim, H. J. (2015). Partial removal of nail matrix in the treatment of ingrown nails. International Journal of Lower Extremity Wounds, 14(2), 192-195. https://doi.org/10.1177/1534734614550685	Korea	Other	Prospective	Electrosurgery	Curettage	X	X	X	X	X	X	X	X	X	X	Mosquito forceps- The lateral edge of the affected toenail was partially avulsed with mosquito forceps and excised	X	X	X
Cordoba Diaz, D., Becerro de Bengoa Vallejo, R., Losa Iglesias, M. E., & Cordoba Diaz, M. (2014). Polihexanide solution is more efficient than alcohol to remove phenol in chemical matricectomy: an in vitro study. Dermatologic Therapy 27(6), 369-372. https://doi.org/10.1111/dth.12157	Spain	Other	In vitro study		Alcohol lavage compared vs. 0.1% polihexanide sterile solution (to flush the surgical site)	X	X	X	X	X	X	X	X	X	X	X	X	X	X
Küçüktaş, M., Kutlubay, Z., Yardimci, G., Khatib, R., & Tüzün, Y. (2013). Comparison of effectiveness of electrocautery and cryotherapy in partial matrixectomy after partial nail extraction in the treatment of ingrown nails. Dermatologic Surgery, 39(2), 274-280. https://doi.org/10.1111/dsu.12068	Turkey	Other	Prospective clinical study	Electrocautery and cryotherapy matrixectomy	Electrocautery	"Under sterile conditions"	X	Not noted - "Tourniquet was applied for 15 minutes to the digit"	X	X	X	X	X	X	X	X	X	Curette	In patients with granulation tissue, the granulation tissue was curetted
Dressler, C., Nast, A., Heuer, R., & Löser, C. R. (2024). Ingrown toenails: A survey among dermatologists on current treatments. Dermatologic Surgery, 50(3), 260-266. https://doi.org/10.1097/DSS.0000000000004060	Germany	Other	Cross-sectional survey-based study			X	X	X	X	X	X	X	X	X	X	X	X	X	X
Andre, M., Caucanas, M., Andre, J & Richert, B. (2018). Treatment of ingrowing toenails with phenol 88% or trichloroacetic acid 100%: A comparative, prospective, randomized, double-blind study. Dermatologic Surgery, 44(5), 645.	Belgium	Other	Comparative, prospective, randomized, double-blind study	Phenol 88% & TCA matrixectomy 100%	Cauterising agent (phenol vs TCA)	X	X	X	X	X	X	X	X	X	X	X	A lateral strip of nail was avulsed and the exposed matrix horn.	Curetted	Any granulation tissue was curetted away.
Chi, S. G., Song, C. H., Lee, W. J., Lee, S. J., Kim, D. W., & Kim, B. S. (2010). Trichloroacetic acid matricectomy and aluminum splint fixation for the treatment of pincer nails. Dermatologic Surgery, 36(9), 1493-1495. https://doi.org/10.1111/j.1524-4725.2010.01668.x	Korea	Text and opinion		100% TCA		Chlorhexidine bigluconate 0.05% solution	X	X	X	Septum elevator	Separate the nail plate from the underlying nail bed	Carbon dioxide laser or nail splitter	X	X	X	X	X	X	X
Richert, B. (2012). Surgical management of ingrown toenails - an update overdue. Dermatologic Therapy, 25(6), 498-509. https://doi.org/10.1111/j.1529-8019.2012.01511.x	Belgium	Text and opinion				X	X	X	Bloodless field	X	X	X	A lateral (or bilateral) strip of nail 3 to 5mm is split under the proximal nail fold up to the most proximal part of the nail	X	X	X	X	X	X
Matter, A., Di Chiacchio, N. G., Iorizzo, M., & Di Chiacchio, N. (2024). Total chemical matricectomy with 88% phenol: A prospective case series of 37 patients. Dermatologic Surgery, 50(6), 523-526. https://doi.org/10.1097/DSS.0000000000004134	Brazil	Retrospective/observational		Phenol matrixectomy (total)		Alcoholic chlorhexidine	X	X	Local haemostasis	Free elevator	X	X	X	X	X	X	X	Curette	"Gentle curettage was performed on the nail matrix and nail bed"
Read, P. J., Murray, W. R., Robb, J. E., & Helmn, P. A. G. (1981). Ingrowing toenails: an evaluation of two treatments. British Medical Journal, 283(6299), 1125-1126. https://doi.org/10.1136/bmj.283.6299.1125-b	UK	Other	Prospective	80% liquid phenol	Nail packing	X	X	Rubber-band torniquet	X	X	X	Scissors	A sliver of nail was then cut with scissors down to the base, the nail fold was excised to a point level with the side of the nail.	X	X	"mosquito" forceps to remove the nail	X	Curetted	Residua granuloma was curetted
Miller, M. A., & Brodell, R. T. (1996). The treatment of the splitting nail with phenol alcohol partial nail matricectomy. Dermatologic Surgery, 22(4), 388-390. https://doi.org/10.1111/j.1524-4725.1996.tb00338.x	USA	Text and opinion		Phenol matrixectomy		X	X	X	Bloodless field is achieved	Nail elevator or nail spatula	"free the smaller portion of the nail plate lateral to the split from the nail bed and proximal nail fold"	X	X	X	X	"The portion of the nail to be removed is grasped with a needle holder or clamp and removed"	X	X	X
Bostanci, S., Kocyigit, P., & Gurgey, E. (2007). Comparison of Phenol and Sodium Hydroxide Chemical Matricectomies for the Treatment of Ingrowing Toenails. Dermatologic Surgery, 33(6), 680.	Turkey	Other	Prospective randomised	88% liquid phenol	10% sodium hydroxide	X	X	X	X	X	X	X	X	X	X	X	X	X	X
Cordoba Diaz, D., Becerro de Bengoa Vallejo, R., Losa Iglesias, M. E., & Cordoba Diaz, M. (2013). Alcohol plus chlorhexidine is more efficient than alcohol alone for phenol-based chemical matricectomy: an in vitro study. Dermatologic Surgery, 39(9), 1363-1367. https://doi.org/10.1111/dsu.12236	Spain	Other	In vitro study		Alcohol plus chlorhexidine vs. alcohol alone in a lavage step (to flush the surgical site)	X	X	X	X	X	X	X	X	X	X	X	X	X	X
Gundogdu, M., Botsalı, A., & Vural, S. (2022). Therapeutic outcomes of one‐minute application of sodium hydroxide versus phenol in the chemical cauterization of ingrown toenails. Journal of Cosmetic Dermatology, 21(6), 2590-2596. https://doi.org/10.1111/jocd.14830	Turkey	Retrospective/observational		10% NaOH & 88% phenol	10% NaOH versus Phenol 88%	Povidone-iodine	X	X	Prevent bleeding	X	X	X	X	X	X	Forceps	the operator rotates the lateral side of the nail growing across the nail fold. The rotation is performed by forceps to 180 degrees in the nail plates opposite direction, making access to the nail matrix available through the proximal nail fold without any incision. The part to be removed is cut with scissors.	X	X
Córdoba-Fernández, A., & Rodríguez-Delgado, F. J. (2015). Anaesthetic digital block with epinephrine vs. tourniquet in ingrown toenail surgery: a clinical trial on efficacy. Journal of the European Academy of Dermatology and Venereology, 29(5), 985-990. https://doi.org/10.1111/jdv.12746	Spain	Other	Single-centre, prospective, randomized, single-blind trial	100% liquified phenol	2% mepivacaine without epinephrine and with tourniquet (control) vs 2% mepivacaine with epinephrine and without tourniquet (intervention)	X	X	X	Avoids the presence of blood in the operative field. Use of the digital tourniquet is relatively safe however, there are cases reported in the literature of ischaemic complications due to the excessive compression of the tissues. Avoids the presence of blood in the operative field which may counteract phenol’s caustic effect. Some specialists of nail surgery suggest that the addition of epinephri…	Free elevator	Separate affected nail plate from the nail bed and eponychium	Nail splitter and haemostat to partially remove the nail	X	X	X	X	X	Scalpel and curette	To remove cauterized tissue
Kwon, S., Kim, S. R., & Park, H. (2023). Use of polyvinyl acetal spears for the treatment of ingrown nails with trichloroacetic acid matricectomy. JAAD International, 13, 66-67. https://doi.org/10.1016/j.jdin.2023.05.008	South Korea	Text and opinion				X	X	X	X	X	X	X	X	X	X	X	X	X	X
Haneke, E. M. D. (2013). Nail surgery. Clinics in Dermatology, 31(5), 516-525. https://doi.org/10.1016/j.clindermatol.2013.06.012	Switzerland	Text and opinion				Isopropyl alcohol scrub & chlorhexidine	Superior to povidone-iodine	Sterile glove	To achieve anaemia - exsanguinates. This also easily allows the tourniquet to be changed or released in case the surgery takes longer than 20 to 30 minutes.	Nail elevator Using a nail elevator is less traumatizing: It is gently inserted under the proximal nail fold and with back-and-forth movements from one side to the other. The nail fold is separated from the underlying nail. The elevator is then introduced under the nail through the hyponychium to the matrix and again pushed forward and retracted from one side to the other to free the nail from th…	Use of a sturdy haemostat clamp that is run under the nail, closed, and then rotated to tear the nail from the matrix and nail bed is obsolete. Using a nail elevator is less traumatising.	X	The lateral nail strip is cut longitudinally and avulsed permitting access to the lateral matrix horns.	X	X	X	X	X	X
Tatlican, S., Yamangokturk, B., Eren, C., Eskioglu, F., & Adiyaman, S. (2009). Comparison of phenol applications of different durations for the cauterization of the germinal matrix: an efficacy and safety study. Acta Orthopaedica et Traumatologica Turcica, 43(4), 298-302. https://doi.org/10.3944/AOTT.2009.298	Turkey	Randomised Control Trial		Phenol matrixectomy	1,2 & 3 min applications of phenol	Povidone-iodine	X	X	A clean and bloodless field was achieved.	X	X	X	The ingrowing edge of the nail was cut longitudinally 3-4 cm apart from the affected side of the nail and removed as one piece	X	X	X	X	Sterile metal curette	The matrix, the nail bed and if there was, the granulation tissue were curetted with a sterile metal curette and the area was controlled if there was nail spicules left.
Murray, W. R. (1989). Management of ingrowing toenail. British Journal of Surgery 76(9), 883-884. https://doi.org/10.1002/bjs.1800760902	UK	Text and opinion		Phenolisation		X	X	X	X	X	X	X	X	X	X	X	X	X	X
Di Chiacchio, N., Belda, W., Jr., Di Chiacchio, N. G., Kezam Gabriel, F. V., & de Farias, D. C. (2010). Nail matrix phenolization for treatment of ingrowing nail: technique report and recurrence rate of 267 surgeries. Dermatologic Surgery, 36(4), 534-537. https://doi.org/10.1111/j.1524-4725.2010.01490.x	Brazil	Retrospective/observational		Phenol 88% matrixectomy		Alcohol 70%	Disinfect the toe	X	X	Nail elevator	Detach the lateral nail plate from the lateral and proximal nail fold	X	Nail plate was cut down its long axis from its free edge to the nail matrix	X	X	Mosquito forceps- Use a rotational movement	X	Curette - mail matrix, nail bed and lateral nail fold	X
Asahraf, M. S. (2007). Ingrowing toe nail. Pakistan Journal of Medical Sciences, 23(1), 150-151.	Pakistan	Text and opinion		Various surgical interventions		X	X	X	X	X	X	X	X	X	X	X	X	X	X
Wong, S. J., Heng, M. L., Kwok, S. K., Koo, K. O. T., & Yeo, N. E. M. (2024). Winograd wedge resection matrixectomy versus partial nail avulsion with chemical cautery: A tertiary institution's clinical outcomes and proposed triaging protocol. Journal of the American Podiatric Medical Association, 114(1). https://doi.org/10.7547/22-108	Singapore	Retrospective/observational		Phenol matrixectomy	Wedge excision	Suitable antiseptic solution	X	Tourniquet	X	Elevator	X	Thwaites nipper	X	Beaver blade	A continuous split is achieved through to the proximal end of the nail plate by sliding a beaver blade along split line, under the nail fold until a “give” is felt	Mosquito forceps - "The offending nail portion is then lifted with the mosquito forceps"	X	Scalpel	"Any granulation tissue is also curetted or debrided using a scalpel"
D'Agostino, G., Bobyr, I., Campanati, A., & Offidani, A. (2022). Grooved probe nail surgery: A pandemic–induced approach. Dermatologic Surgery, 48(4). https://journals.lww.com/dermatologicsurgery/fulltext/2022/04000/grooved_probe_nail_surgery__a_pandemic_induced.22.aspx	Italy	Text and opinion		88% phenol		X	X	X	X	Grooved probe.	Detaching the cuticle from the nail body.	Scalpel	Run the scalpel blade along the shaft of the probe, blade facing upwards, before turning the blade downwards when it reached the cuticle to cut piece without affecting the overlying skin.	X	X	X	The stump is harpooned through a needle holder, and a torsion movement made toward the outside, to overturn it and prevent lateral spicules from tearing the flesh of the toe.	X	X
Lam, C., & Billingsley, E. M. (2017). Nasopharyngeal swab applicator for chemical matricectomy. Dermatologic Surgery, 43(11), 1400-1401. https://doi.org/10.1097/DSS.0000000000001102	USA	Text and opinion				X	X	X	X	Freer septum elevator	X	Nail splitter	X	X	X	Haemostat	X	Curette	Any granulation tissue present should be curetted, and the field should be bloodless.
Bryant, A., & Knox, A. (2015). Ingrown toenails: The role of the GP. Australian Family Physician, 44(3), 102-105.	Australia	Text and opinion		Phenol matrixectomy		Alcohol skin wipes	X	Digital tourniquet	Exsanguinate the toe	X	X	Nail splitter	Split 2-3 mm of the affected side of nail longitudinally	#62 beaver blade to complete the proximal edge	Complete the proximal edge	Haemostat - grasping the sectioned nail and using a gentle distraction technique to rotate it towards the midline of the nail plate and ease the nail free from the nail bed	X	Gentle curette the surgical site	Remove any remaining matrix tissue
Greenstein, A., & Kaplan, O. (1997). Ingrowing toenails: a treatment algorithm. Ambulatory Surgery, 5(4), 161-165. https://doi.org/https://doi.org/10.1016/S0966-6532(97)00049-8	Israel	Other	Prospective	Phenol	Conservative treatment	X	X	X	X	X	X	Scissors	A narrow wedge (around 1/4) of the nail was cut longitudinally as proximal as possible and removed.	X	X	X	X	Curette	Granulation tissues and nail spicules were removed with a curette up to the periosteum
Giacalone, V. F. (1997). Phenol matricectomy in patients with diabetes. The Journal of Foot and Ankle Surgery, 36(4), 264-267. https://doi.org/10.1016/S1067-2516(97)80070-1	USA	Prevalence study		Phenol matrixectomy 89%		Hibiclens scrub followed by povidone-iodine scrub	X	Penrose drain	Exsanguinate the digit	X	Affected nail border was freed from all soft tissue attachments.	X	the nail border was then severed from the remaining portion of the nail and removed	X	X	X	X	Curette	The nail matrix, cuticle tissue, eponychium, and any granulation or exuberant tissue was then debrided.
Terzi, E., Güvenç, U., Türsen, B., Emre, T., Nur, C. C., & Türsen, Ü. (2018). Comparison of phenol and bichloracetic acid chemical matricectomies for the treatment of ingrown toenails. Journal of the Turkish Academy of Dermatology, 12(2). https://doi.org/10.6003/jtad.18122a1	Turkey	Other	Quasi-experimental clinical trial	Bichloracetic acid matrixectomy	Phenol matrixectomy	Povidone-iodine	X	X	X	Septum elevator	X	X	The nail was cut longitudinally with 3 to 4 mm width from the ingrown portion, and extracted	X	X	Not noted - The nail was cut longitudinally with 3 to 4 mm width from the ingrown portion, and extracted	X	X	X
Ramsay, G., & Caldwell, D. (1986). Phenol cauterization for ingrown toenails. Archives of Emergency Medicine, 3(4), 243-246. https://doi.org/10.1136/emj.3.4.243	UK	Case series		88% Phenol matrixectomy		X		Esmarch	Haemostasis is essential to maximize the cauterizing effect of the phenol.	X	X	Nail nippers	Nail nippers are used to split the nail rather than scissors, as the flat bottom blade minimizes trauma to the nail bed and prevents elevating the remaining central portion of nail.	Chisel-point blade used to split the proportion of the4 nail below the eponychium	Split the proportion of the nail below the eponychium	Rotation with forceps	When removing the loosened nail fragment, it is important to twist it towards the midline of the toe as this minimizes the chance of leaving a splinter in the nail sulcus.	X	X
Singal. (2019). Radio-frequency ablation for matricectomy in the management of ingrown toenail: A pilot study. Journal of Cutaneous and Aesthetic Surgery, 12(4), 212.	India	Case series		Electrosurgery		Povidone -iodine	X	Finger tourniquet	Attain a clean bloodless field	Nail elevator	X	X	X	X	X	X	2–4mm longitudinal strip of the nail plate was removed along with the lateral horn.	X	X
Talwar, A., & Puri, N. (2013). A study on the surgical treatment of ingrowing toe nail with nail excision with chemical matricectomy versus nail excision alone. Nasza Dermatologia Online, 4(1), 32-34. https://doi.org/10.7241/ourd.20131.06	India	Other	Quasi-experimental clinical trial	Phenol matrixectomy	Nail excision without matrixectomy	Povidone-iodine	X	Rubber operating glove	A dry field is important for the optimum cauterizing effect of phenolisation.	X	X	X	2-3 mm lateral nail segment was cut free along the length of the lateral fold.	X	X	Straight haemostat	A 2-3 mm lateral nail segment was cut free along the length of the lateral fold and removed with a straight haemostat, taking care to ensure nail removal lower than the basal lateral matrix.	Curetted	Hypertrophied granulation tissue was curetted
Shah, A. A., Rind, G. H., Jokhio, A. L., Balouch, I., & Sohu, K. M. (2011). Effectiveness of ablative partial nail excision with phenolization in advanced stage onychocryptosis. Pakistan Journal of Medical Research, 50(4), 148.	Pakistan	Case series		Phenol matrixectomy 80%		X	X	X	Ensure a relative dry dissecting area	X	X	X	X	X	X	Rotation with forceps	About fourth to fifth part of the nail plate is removed on the affected side to expose the germinal matrix	X	X
Bhingradia, Y. M., & Shukla, R. K. (2023). A new perspective on partial nail avulsion: Surgical pearl. Journal of Cutaneous and Aesthetic Surgery, 16(4), 362-364. https://doi.org/10.4103/JCAS.JCAS_120_22	India	Text and opinion		No 11 blade instead of nail clippers for nail avulsion procedure		X	X	X	X	X	X	Number 11 blade.	Associated with very less trauma on adjacent tissue and fine post=procedure outcome. despite using the finest nail clipper, some amount of force is required to clip the elevated nail plate, which can result into the forceful detachment of the small part of the adjacent nail plate from nail bed. This can give rise to traumatic event, which unfortunately can cause postoperative pain and swelling, t…	X	X	Nail splitter - after carefully cutting the margins of the desired plate, it is elevated from the nail bed.	X	X	X
Haneke, E. (2006). Nail surgery: indications and outcomes. In (Vol. 1, pp. 93-104). London: Taylor & Francis.	Switzerland	Text and opinion				Disinfectant soap	X	Sterile glove -	Should the surgery last longer than 20–30 min, the tourniquet is released every 15–20 min for a few minutes to allow blood flow. Gives a sterile surgical surrounding. Should the surgery last longer than 20–30 min, the tourniquet is released every 15–20 min for a few minutes to allow blood flow	Septum elevator	Nail is detached from the proximal nail fold. The nail elevator is then turned approximately 160°, inserted under the proximal edge of the nail plate and pushed distally to separate the nail from the matrix and nail bed with back-and-forth movements (FIGURE 3 & 4). Proximal nail avulsion is particularly useful when a thick subungual hyperkeratosis is present (e.g., in onychogryphosis, pachyonychi…	X	X	X	X	X	X	Curette	"Excess granulation tissue in the lateral groove is gently curetted"
Ramesh, S., Shenoi, S., & Nayak, S. (2020). Comparative efficacy of 10% sodium hydroxide, 88% phenol, and 90% trichloroacetic acid as chemical cauterants for partial matricectomy in the management of great toe nail onychocryptosis. Journal of Cutaneous and Aesthetic Surgery, 13(4), 314-318. https://doi.org/10.4103/JCAS.JCAS_183_19	India	Randomised Control Trial		Three different cauterants 10% NaOH, 88% phenol, and 90% trichloroacetic acid	Three different cauterants 10% NaOH, 88% phenol, and 90% trichloroacetic acid	X	X	X	Exsanguination of the great toe	X	Separation of the nail plate at the affected side from the nail bed	X	splitting of the lateral nail plate	X	X	Rotation with forceps	X	X	X
Kordiak, J., Santorek-Strumillo, E. J., Brocki, M., Bartkowiak, R., & Jablonski, S. (2005). The methods of treatment of an ingrown toenail. Archives of Medical Science, 1(3), 183.	Poland	Retrospective/observational		Phenol matrixectomy		X	X	X	Induce ischaemia. During the procedure it is vital to limit the bleeding as blood inactivates phenol and restricts the contact of the applicator with the nail matrix	X	X	X	X	X	X	Not noted- " we resected the 4 mm marginal part of the nail plate on the ingrown side"	X	X	X
Çölgeçen, E., Özyurt, K., Korkmaz, M., & Arslan, E. (2014). Medical treatment of ingrown toenails by chemical matricectomy using phenol. Journal of the Turkish Academy of Dermatology, 8(8). https://doi.org/10.6003/jtad.1484a1	Turkey	Prevalence study		Matrixectomy with phenol 88%		Povidone-iodine solution	X	Sterile tourniquet	Achieve a dry operative field'. Blood partially neutralizes the effects of the phenol; therefore, complete haemostasis must be obtained.	Septum elevator	Lateral nail strips released from the overlying proximal nail matrix, nail fold and nail bed.	X	To provide lateral matrix horn access	X	X	X	X	X	Debridement of hypertrophied granulation tissue
Arif, A. J., Majeed, S., & Arif, A. (2015). Comparison efficacy of phenol and sodium hydroxide matricectomies for management of ingrown toenails Pakistan Armed Forces Medical Journal(5), 630.	Pakistan	Randomised Control Trial		Phenol 88% versus Sodium hydroxide 10%	Phenol 88% versus sodium hydroxide 10%	X	X	Torniquet	X	X	X	X	X	X	X	X	X	Curetted	Hypertrophied granulation tissue was curetted away
Alkhalifah, A., Dehavay, F., & Richert, B. (2024). Management of ingrowing nail. Hand Surgery and Rehabilitation, 43, 101628. https://doi.org/10.1016/j.hansur.2023.12.002	Saudi Arabia (to perform the review)	Text and opinion		Various chemical cuttery options		X	X	X	X	X	X	X	X	X	X	X	A strip of the lateral nail plate, 3–5 mm wide, is avulsed to its most proximal end, to unveil the lateral matrix horn	Gently curetted after tourniquet application.	Granulation tissue, if any, is gently curetted after tourniquet application.
Zaraa, I., Dorbani, I., Hawilo, A., Mokni, M., & Ben Osman, A. (2013). Segmental phenolization for the treatment of ingrown toenails: technique report, follow up of 146 patients, and review of the literature. Dermatology Online Journal, 19(6), 18560.	Tunisia	Case series		Phenol matrixectomy		70% alcohol	X	Plastic torniquet	X	X	X	X	Ross procedure -This procedure consists in removing three or four millimetres of the nail on the affected side without damaging the nailbed	X	X	X	Ross procedure This procedure consists in removing three or four millimetres of the nail on the affected side without damaging the nailbed	Curetted	Any present granulation tissue was curetted
Andreassi, A., Grimaldi, L., D'Aniello, C., Pianigiani, E., & Bilenchi, R. (2004). Segmental phenolization for the treatment of ingrowing toenails: a review of 6 years experience. The Journal of Dermatological Treatment, 15(3), 179-181. https://doi.org/10.1080/09546630410026860	Italy	Retrospective/observational		Phenol		X	X	A rubberband tourniquet	A bloodless operating field, since phenol does not cauterize efficiently in the presence of blood.	X	X	Straight-blade scissors	One quarter of the nail on the affected side is then removed by cutting the nail down its long axis.	X	X	Mosquito forceps	Important to twist towards the midline of the toe to minimise the chance of leaving a splinter in nail sulcus	Curette	Remove any granulation tissue with a curette
Boberg, J. S., Frederiksen, M. S., & Harton, F. M. (2002). Scientific analysis of phenol nail surgery. Journal of the American Podiatric Medical Association, 92(10), 575-579. https://doi.org/10.7547/87507315-92-10-575	US & Holland	Other	Biospecimen collection	Surgically excised nail matrix were painted with phenol for 30 sec, 1 min, 90 sec and 2 min then placed in formalin solution to preserve the specimen and remove phenol from the surface	Control group - of specimen without phenol	X	X	X	X	X	X	X	X	X	X	X	X	X	X
de Berker, D. A. (2001). Phenolic ablation of the nail matrix. Australasian Journal of Dermatology, 42(1), 59-61. https://doi.org/10.1046/j.1440-0960.2001.00477.x	UK	Text and opinion		Phenol matrixectomy		Chlorhexidine soak for 10 minutes	There is often a mixed bacterial growth associated with the soft tissue damage and inflammation that is part of an ingrowing toenail. This is soothing, cleans the operative site and softens the nail.	Glove cut into broad strip, wrapped around and held in place with stitch or artery forceps.	X	Septum elevator	To lift the lateral nail spicule free from all attachments.. Loosen adherence of the proximal nail fold at the point where it meets the nail splitter so it can be inserted underneath.	Nail splitter This instrument is designed to be inserted between the nail bed and the nail plate, entering at the free edge. It is smooth on the underside and cuts down from the upper edge. Select the margin to be removed and insert the nail splitter via the free edge. Loosen the adherence of the proximal nail fold at the point where it meets the nail splitter so that it can be inserted underneat…	It has a smooth underside and cut down from the upper edge and can be used to split about 4mm of embedded lateral nail.	X	X	Stitch forceps.	Grab the piece of nail with the stitch forceps and turn it out sideways, cutting any residual attachments with the scissors. Make sure that the nail overlying the matrix is fully removed, because remnant nail will protect the matrix from phenol and prevent ablation.	X	X
Felton, P. M., & Weaver, T. D. (1999). Phenol and alcohol chemical matrixectomy in diabetic versus nondiabetic patients. A retrospective study. Journal of the American Podiatric Medical Association, 89(8), 410-412. https://doi.org/10.7547/87507315-89-8-410	USA	Retrospective/observational		Phenol matrixectomy 89%		4% chlorhexidine gluconate & sterile water	X	Penrose drain	Provide haemostasis	Freer elevator	To dissect the surrounding soft tissue from the nail plate.	English nail splitter	Introduced under the distal edge of the nail plate and advanced to the level of the eponychium, and was split to that level.	62# blade	Split the remaining portion of the nail plate to the level of the matrix	Haemostat- The section of the nail plate was then avulsed with a haemostat in toto.	X	X	X
Mori, H., Umeda, T., Nishioka, K., Iida, H., Aoki, K., & Yokoyama, A. (1998). Ingrown nails: a comparison of the nail matrix phenolization method with the elevation of the nail bed-periosteal flap procedure. The Journal of Dermatology, 25(1), 1-4. https://doi.org/10.1111/j.1346-8138.1998.tb02335.x	Japan	Retrospective/observational		Phenol matrixectomy	The elevation of the nail bed-periosteal flap procedure	X	X	X	X	X	X	X	X	X	X	X	X	X	X
Siegle, R. J., & Stewart, R. (1992). Recalcitrant ingrowing nails surgical approaches. The Journal of Dermatologic Surgery and Oncology, 18(8), 744-752. https://doi.org/10.1111/j.1524-4725.1992.tb02009.x	US	Text and opinion		Phenol matrixectomy 88%		Standard foot prep	X	X	Exsanguinate the digit as phenol must be applied to a bloodless field	X	X	X	X	X	X	X	X	X	X
Ceilley, R. I., & Collison, D. W. (1992). Matricectomy. Dermatologic Surgery, 18(8), 728-734. https://doi.org/10.1111/j.1524-4725.1992.tb02007.x	US	Text and opinion		Phenol 88% solution, 10% sodium hydroxide solution, electrosurgery, Syme technique, carbon dioxide laser, Zadik		Iodine or chlorhexidine scrub	X	Penrose drain Another type of digital torniquet is fashioned by using digital blood pressure cuffs at the base of the digit	As digital necrosis has resulted from the using of Penrose drain torniquets, the minimum amount of pressure needed to provide adequate haemostasis should be applied. "Exsanguinating" torniquet to help obtain a bloodless field. Blood inactivates phenol. Digital blood pressure cuffs at the base of the digit - allows the precise measurement of the pressure being applied.	Nail elevator or straight haemostat	Lateral strip of nail is freed from the nail bed and proximal nail fold	English nail splitter	Nail plate is cut longitudinally about 1/5 to 1/4 of the distance from its lateral margin.	X	X	X	Remove the nail by rotating it towards the healthy nail helps to prevent embedding of any spicules of the nail into the lateral nail fold.	X	X
Bossers, A. M., Jansen, I. M., & Eggink, W. F. (1992). Rational therapy for ingrown toenails. A prospective study. Acta Orthopaedica Belgica, 58(3), 325-329.	Netherlands	Other	Prospective, randomised	80% Phenol	Matrix excision (incisional)	X	X	Mini-torniquet	X	X	X	Small pair of scissors at approximately a quarter of its width	X	X	X	X	X	X	X
Sonnex, T. S., & Dawber, R. P. (1985). Treatment of ingrowing toenails with liquid nitrogen spray cryotherapy. British Medical Journal, 291(6489), 173-175. https://doi.org/10.1136/bmj.291.6489.173	UK	Case series		Liquid nitrogen cryotherapy		X	X	X	X	X	X	X	X	X	X	X	X	X	X
Siegle, R. J., & Swanson, N. A. (1982). Nail surgery: A review. The Journal of Dermatologic Surgery and Oncology, 8(8), 659-666. https://doi.org/10.1111/j.1524-4725.1982.tb02656.x	US	Text and opinion		Phenol matrixectomy		X	X	Penrose drain	Nail apparatus has such an extensive capillary network - appropriate use of a tourniquet allows for a clean and dry surgical field and therefore, more efficient surgery. Apply just before the surgical procedure begins and removed as soon as possible after. Torniquets are not needed for a simple nail plate avulsion.	Straight blunt-ended haemostat	Grooved surface applied to the nail plate the proximal nail fold is freed from the nail plate using a longitudinal back and forth motions. Repeat on the under surface of the nail and thus freeing nail plate from the nail bed	X	X	X	X	Clamped with haemostat- along the lateral margins and rolled gently from the lateral nail fold and lifted from the digit	X	Curette	Matrix is debulked with a curette
Brown, F. C. (1981). Chemocautery for ingrown toenails. The Journal of Dermatologic Surgery and Oncology, 7(4), 331-333. https://doi.org/10.1111/j.1524-4725.1981.tb00651.x	US	Text and opinion		10% sodium hydroxide solution		X	X	X	X	X	X	Nail splitter	Cuts the offending portion of the toenail longitudinally from the free edge to the matrix.	X	X	Blunt dissection	The width of the nail removed need be only slightly greater than is embedded in the nail fold.	X	X
Andrew, T., & Wallace, W. A. (1979). Nail bed ablation--excise or cauterise? A controlled study. British Medical Journal, 1(6177), 1539. https://doi.org/10.1136/bmj.1.6177.1539	UK	Other	Prospective, randomised, open label	Incisional versus 88% phenol	88% phenol versus incisional	X	X	Esmarch type bandage and soft rubber torniquet applied	Exsanguinate blood from the toe -absolute haemostasis of the nail bed is essential.	X	X	X	X	X	X	X	X	X	X
Gibbs, R. C. (1978). Foot notes: Treatment of the uncomplicated ingrown toenail. The Journal of Dermatologic Surgery and Oncology, 4(6), 438-439. https://doi.org/10.1111/j.1524-4725.1978.tb00467.x	USA	Text and opinion		Nail removal without matrixectomy		X	X	X	X	Nail clipper One blade of a nail clipper is forcibly inserted between the nail plate and the nail bed about 1/4 to 1/3 of the plate width from the affected side.	X	Nail clipper	Cutting is started and continued for the length of the nail plate and under the posterior nail fold and pulled out	X	X	Haemostat - The cut portion is then grasped with a sturdy haemostat and rotated into the affected nail fold and pulled out.	X	Electrocautery, curettage or trimming by scissors.	To prevent overgrowth and the possibility of recurrence of reincarnation of the remaining nail plate.
Ross, W. R. (1969). Treatment of the ingrown toenail and a new anesthetic method. Surgery Clinics of North America 49(6), 1499-1504.	US	Text and opinion				Usual preoperative scrub	X	Rubber band or rubber tubing with a haemostat	A clear, dry field is essential. This restricts the anaesthetic solution in the toe, making larger injections unnecessary. The torniquet is left in place for 2 minutes	Small elevator	Inserted under the offending section nail and the nail is lifted from its bed	English nail splitting forceps	taking care not to incise the epidermal tissue. - offending nail margin is split from its distal end back almost to the base	T-shaped nail chisel	Splits the remainder of the nail	X	X	X	X
Ahsan, M. F. e. a. (2019). Comparison of trichloroacetic acid and phenol application after partial nail extraction in the treatment of ingrown toe nails. Pakistan Journal of Medical & Health Sciences, 13(4), 982-984.	Pakistan	Other	Prospective, randomized, open-label study	Phenol 88% & TCA 90%	Phenol versus TCA	Povidone-iodine	X	Elastic catheter	Reduce bleeding in the operative site	Septum elevator	X	X	Onychocryptosis edge was longitudinally sliced 2 to 4mm apart and separated from the impacted size of the nail	X	X	Not noted- Nail skin folds and granulation tissue were separated.	X	X	X
Geizhals, S., & Lipner, S. R. (2019). Review of onychocryptosis: epidemiology, pathogenesis, risk factors, diagnosis and treatment. Dermatology Online Journal, 25(9). https://doi.org/10.5070/D3259045583	USA	Text and opinion				X	X	X	Create a bloodless field	X	X	English nail splitter	To cut the ingrown part of the nail plate along the longitudinal axis, cutting all the way back to the proximal nail fold.	X	X	Clamp -Used to detach the longitudinal strip of nail.	X	X	X
Ibrahim, A., Jawad, H., & Ijl, I. J. O. L. (2016). In growing toenail treatment using carbon dioxide laser. Iraqi Journal of Laser, 15, 25-34. https://doi.org/https://doi.org/10.31900/ijl.v15iB.48	Iraq	Case series		10600mm CO2 laser		10% povidone iodine solution	Antiseptic	Not noted - Torniquet was placed (no more than 15 minutes) around the base of the digit	X	X	X	CO2 laser at 5W & 7W and then at 10W	5W and 7W power was too low to cut the nail plate and 10W was good enough power. Nail incised about 4mm from the edge starting from nail free margin distally till nail root proximally.	X	X	Sterile forceps- the affected part of the nail was avulsed and removed.	X	X	X
Moustaide, K., Agil, N., Gallouj, S., & Mernissi, F. (2019). Controlled trial comparing the effifficacy of 88% phenol versus 100% trichloracetic acid for chemical matricectomy in the management of ingrown toenail. Nasza Dermatologia Online, 10(2), 116.	Morocco	Other	Prospective, comparative trial	Phenol matrixectomy	TCA matrixectomy	X	X	X	To assist haemostasis	X	X	X	X	X	X	X	X	Curette	The lateral tunnel created was then curetted to remove any granulation tissue/crust if present

## Sheet: Lists
Methodology List
Randomised control trial
Non-randomised experimental study
Cohort study
Cross sectional survey
Case control study
Radomised Control Trial				Yes
Qualitative research				No
Prevalence study
Case series
Case report
Diagnostic test accuracy study
Clinical predication rule
Economic evaulation
Text and opinion
Retrospective/observational
Other
