# Supplementary material for: Clinical Rationale for Procedural Steps When Performing Non‐Incisional Nail Surgery: A Scoping Review
Source: J Foot Ankle Res. 2026 Jul 27;19(3):e70191. doi: 10.1002/jfa2.70191 (PMC13408232; doi:10.1002/jfa2.70191)
Supplement: Supplementary file 3 — Supporting Information S3 [file JFA2-19-e70191-s003.xlsx]

## Sheet: Articles
Data extraction spreadsheet 2 - Matrixectomy technique and supporting rationale
Reference	Country	Methodology	Methodology (if other)	Intervention	Comparator Type	Matrixectomy	Time	Rationale	Irrigation	Rationale
Mayeaux Jr, E. J., Carter, C., & Murphy, T. E. (2019). Ingrown toenail management. American Family Physician, 100(3), 158-164. https://ezproxy.csu.edu.au/login?url=https://search.ebscohost.com/login.aspx?direct=true&db=rzh&AN=137563212&site=ehost-live	USA	Text and opinion		Phenol matrixectomy		80-88% phenol	2-3 times 30-60 sec	"Because of phenol’s antiseptic and haemostatic effects, it is particularly useful in patients with diabetes and those using anticoagulants. Segmental phenolisation may produce less post procedure pain and has better postoperative outcomes than sharp excision"	70% isopropyl alcohol or saline	"to wash out any excess phenol"
Mayeaux Jr, E. J., Carter, C., & Murphy, T. E. (2019). Ingrown toenail management. American Family Physician, 100(3), 158-164. https://ezproxy.csu.edu.au/login?url=https://search.ebscohost.com/login.aspx?direct=true&db=rzh&AN=137563212&site=ehost-live	USA	Text and opinion		Phenol matrixectomy		10% sodium hydroxide	1 min	X	70% isopropyl alcohol or saline	"to neutralise"
Becerro de Bengoa Vallejo, R., Losa Iglesias, M. E., Viejo Tirado, F., & Serrano Pardo, R. (2012). Cauterization of the germinal nail matrix using phenol applications of differing durations: A histologic study. Journal of the American Academy of Dermatology, 67(4), 706-711. https://doi.org/10.1016/j.jaad.2012.05.002	Spain	Other	Cadaveric research - quasi-experimental design	88% phenol	Applications of 88% phenol from 1 to 6 minutes	88% phenol solution	1 min, 2min, 3 min, 4min, 5 min, 6 min	To determine time required to denature the nail matrix	X	X
Khunger, N., & Kandhari, R. (2012). Ingrown toenails. Indian Journal of Dermatology, Venereology & Leprology, 78(3), 279-289. https://ezproxy.csu.edu.au/login?url=https://search.ebscohost.com/login.aspx?direct=true&db=rzh&AN=104566081&site=ehost-live	India	Text and opinion		Discuss management of ingrown toenail		80-88% phenol solution	3 times for 1 minute	Studies comparing phenol applications of different durations revealed that 1‑minute phenol cauterisation of the germinal matrix has a better safety profile than prolonged applications in the treatment of ingrown nails.[47] According to a review of various surgical treatment modalities, phenolisation combined with avulsion of a nail is more effective than more invasive excisional surgical procedur…	70% isopropyl alcohol	to neutralise the phenol
Khunger, N., & Kandhari, R. (2012). Ingrown toenails. Indian Journal of Dermatology, Venereology & Leprology, 78(3), 279-289. https://ezproxy.csu.edu.au/login?url=https://search.ebscohost.com/login.aspx?direct=true&db=rzh&AN=104566081&site=ehost-live	India	Text and opinion				TCA 100%	30 second - 1 min	Overall success rate (95%) Can be stored for a long period Short healing time No neutralization required. No systemic toxicity. Pain, postoperative drainage and tissue destruction – relatively less as compared to phenol. Very few controlled studies.	X	X
Khunger, N., & Kandhari, R. (2012). Ingrown toenails. Indian Journal of Dermatology, Venereology & Leprology, 78(3), 279-289. https://ezproxy.csu.edu.au/login?url=https://search.ebscohost.com/login.aspx?direct=true&db=rzh&AN=104566081&site=ehost-live	India	Text and opinion				NaOH 10%	3 second - 3 minutes	Success rates (95%) Rapid healing times No systemic toxicity. Pain, post operative drainage - relatively less as compared to phenol. Alkali burns – when longer duration of contact. Very few controlled studies.	X	X
Reilly, I. (2021). Toenail surgery: Indications, options and techniques. Dermatological Nursing, 20(1), 10.	UK	Text and opinion				80-100% phenol solution	3 x 1 min	There is a need to balance the amount of destruction caused by phenolisation and increased healing time versus the risk of recurrence. Minimal destruction and a speedy healing time, using a small amount of phenol for a short period, will increase the risk of recurrence.	Industrial methylated spirit	The phenol itself is not neutralised as some authors believe – merely diluted – but should be removed via swabbing, and then diluted with 5mL of IMS.
Vallejo, R. B. B., Iglesias, M. E. L., Gomez, R. S., Jules, K. T., Becerro de Bengoa Vallejo, R., Losa Iglesias, M. E., Sanchez Gomez, R., & Jules, K. T. (2008). Gauze application of phenol for matrixectomy. Journal of the American Podiatric Medical Association, 98(5), 418-421. https://ezproxy.csu.edu.au/login?url=https://search.ebscohost.com/login.aspx?direct=true&db=rzh&AN=105557566&site=ehost-…	US	Text and opinion		Phenol matrixectomy		Phenol	3 x 1 min	One observes that the nail bed and the periungual tissue are left white as a result of the phenol coagulating the tissue proteins. The tourniquet is then released, and the phenol-soaked gauze is left in place for another 30 sec to coagulate any vessel that might otherwise subsequently lead to bleeding. Another advantage observed in our experience is that the gauze can be inserted with sufficient …	X	X
Blake, A. (2005). A post-operative comparison of nail avulsion using phenol and cryotherapy. Australasian Journal of Podiatric Medicine, 39(4), 97. https://doi.org/10.2274/1328-0694.39.4.1101	UK	Other	Prospective, randomised	Phenol & liquid nitrogen (concentrations unstated)	Phenol versus Liquid nitrogen	liquified phenol	3x 1 minute and dried between each application	X	Industrial methylated spirits	Dilute the phenol thus suspending its action
Blake, A. (2005). A post-operative comparison of nail avulsion using phenol and cryotherapy. Australasian Journal of Podiatric Medicine, 39(4), 97. https://doi.org/10.2274/1328-0694.39.4.1101	UK	Other				liquid nitrogen	tip inserted into corner of exposed nail bed and freezing continued until an area of frozen skin approximately 1.5cm diameter was apparent. The literature states this should take 90 second but the pilot study found it took 20 seconds. The cryoprobe was removed and the lesion allowed to thaw (no longer retained it white appearance) the process was then repeated	X	X	X
Yale, J. F. (2007). Phenol-alcohol technique for correction of infected ingrown toenail. Journal of the American Podiatric Medical Association, 97(4), 310–318. https://doi.org/10.7547/0970310	USA	Text and opinion		Phenol matrixectomy		88% phenol	3 min	Performed under strict haemostasis. Avoid a chemical eponychia caused by the careless application of phenol.	Isopropyl alcohol	X
Heidelbaugh, J. J., & Lee, H. (2009). Management of the ingrown toenail. American Family Physician, 79(4), 303-308. https://ezproxy.csu.edu.au/login?url=https://search.ebscohost.com/login.aspx?direct=true&db=rzh&AN=105458552&site=ehost-live	US	Text and opinion		Surgical treatment options		80 to 88% phenol solution	3x for 30 seconds each round.	X	70% isopropyl alcohol	Neutralise the phenol.
Kaleel, S. S., Iqbal, S., Arbuthnot, J., & Lamont, G. (2007). Surgical options in the management of ingrown toenails in paediatric age group. Foot, 17(4), 214-217. https://doi.org/10.1016/j.foot.2007.06.007	UK	Retrospective/observational		Nail avulsion with or without phenol	Wedge excision with or without phenol	80% phenol	1-2 minutes	We would not recommend phenol ablation of the nail matrix in younger patients as it increases both infection and recurrence rates. The results of nail bed ablation with diathermy appear promising.	alcoholic solution	reduce the caustic effect of phenol
Zuber, T. J. (2002). Ingrown toenail removal. American Family Physician, 65(12), 2547-2548]. https://ezproxy.csu.edu.au/login?url=https://search.ebscohost.com/login.aspx?direct=true&db=rzh&AN=106959353&site=ehost-live (Office procedures series)	US	Text and opinion				Electrocautery ablation is used to destroy the nail forming matrix beneath the area where the nail plate has been removed	20 to 40 W of coagulation current (setting, 2 to 4), with sparking, for two to 10 seconds, treating the entire exposed nail bed and matrix twice	Historically, phenol has been used for matricectomy, but it produces irregular tissue destruction and can result in significant inflammation and discharge after the procedure. Laser works well for matricectomy but is too expensive for most offices. Electrosurgical matricectomy has demonstrated consistent results and is an easily learned technique for most family physicians.	X	X
Pandhi, D., & Verma, P. (2012). Nail avulsion: Indications and methods (surgical nail avulsion). Indian Journal of Dermatology, Venereology and Leprology, 78(3), 299-308. https://doi.org/10.4103/0378-6323.95444	India	Text and opinion				X	X	Phenolisation is a well‑conceived method of chemical matricectomy. In this procedure, 88% phenol is applied to the nail matrix while care is taken to avoid contamination with any ointment applied in the vicinity. It may be applied in three cycles of 30 s each. Phenol has to be applied with the tourniquet on, so as to ensure a bloodless field, as blood is known to inactivate phenol. Finally, pheno…	X	X
Block, S. L. (2014). "Nailing" the management of the ingrown great toenail. Pediatric Annals, 43(11), 434-439. https://doi.org/10.3928/00904481-20141022-04	US	Case series		Silver nitrate chemical matricectomy		silver nitrate stick	insert nitrate stick about 3 to 4mm of the nail bed base corner to paint the corn	destroy the nail matrix to prevent the nail from growing back. Matricectomy is quite easy to perform, creates no bleeding, is not disfiguring and seems to add only slightly more pain than avulsion	X	X
Metcalfe, S., & Bristow, I. (2015). The ingrowing toenail. Dermatological Nursing, 14(1), 48-51. https://ezproxy.csu.edu.au/login?url=https://search.ebscohost.com/login.aspx?direct=true&db=rzh&AN=101811792&site=ehost-live	UK	Text and opinion		Phenol matrixectomy		80% phenol	2-3 min - "in the authors’ experience the 2-3 minutes is reasonable with lower limits being more appropriate to younger patients. The critical factor for this procedure is to have a blood free zone during the tourniquet application"	"Re-growth rates of up to 5% are reported, though this may be an underestimation in some circumstances. Without doubt, technique plays an important part and common errors leading to regrowth include: 1. Inadequate bloodless field (a. Phenol chemically cauterises the exposed nail bed but in the presence of blood the phenol molecules are effectively diluted, reducing the degree of nail bed cauteris…	X	"The authors see no practical value in the so-called ‘flushing’ technique, simply because on tourniquet removal any excess phenol will be inactivated by the blood entering the area"
Coughlin, M. J. (2004). Ingrown toenails: office procedures to treat acute and chronic problems -- steps to prevent recurrence. Consultant 360, 44(7), 937-946. https://ezproxy.csu.edu.au/login?url=https://search.ebscohost.com/login.aspx?direct=true&db=rzh&AN=106583962&site=ehost-live		Text and opinion		Avulsion (partial)		X	X	X	X	X
Coughlin, M. J. (2004). Ingrown toenails: office procedures to treat acute and chronic problems -- steps to prevent recurrence. Consultant 360, 44(7), 937-946. https://ezproxy.csu.edu.au/login?url=https://search.ebscohost.com/login.aspx?direct=true&db=rzh&AN=106583962&site=ehost-live		Text and opinion		Avulsion (total)		X	X	X	X	X
Coughlin, M. J. (2004). Ingrown toenails: office procedures to treat acute and chronic problems -- steps to prevent recurrence. Consultant 360, 44(7), 937-946. https://ezproxy.csu.edu.au/login?url=https://search.ebscohost.com/login.aspx?direct=true&db=rzh&AN=106583962&site=ehost-live		Text and opinion		Phenol matrixectomy		88% phenol solution	2 or 3 brief applications	Phenol matrixectomy is technically easy and often causes less postoperative pain than the other procedures described.18 Nevertheless, a high rate of recurrence (from 3% to 20%) has been reported because of difficulty in ablating the proximal and peripheral nail matrix	alcohol - after each application	dilute the acid
Espensen, E. H., Nixon, B. P., & Armstrong, D. G. (2002). Chemical matrixectomy for ingrown toenails: Is there an evidence basis to guide therapy? Journal of the American Podiatric Medical Association, 92(5), 287-295.	USA	Text and opinion		Phenol matrixectomy		Phenol	2 min (30 second intervals)	"Phenol should be applied over the area for a long enough period to destroy the entire nail matrix and the germinating cells contributing to the growth of the nail plate. This is simply stated, but difficult to describe. Many podiatric medical colleges teach three applications of phenol of 30 sec each. Some lavage with alcohol between applications; others dry the field between applications. The l…	Isopropyl alcohol	" After the completed phenol exposure, the area should be lavaged with isopropyl alcohol to dilute the remaining phenol to end the exposure and flush excess phenol out of the exposed area."
Grover, C., Khurana, A., Bhattacharya, S. N., & Sharma, A. (2015). Controlled trial comparing the efficacy of 88% phenol versus 10% sodium hydroxide for chemical matricectomy in the management of ingrown toenail. Indian Journal of Dermatology, Venereology and Leprology, 81(5), 472-477. https://doi.org/10.4103/0378-6323.163787	India	Other	Randomised prospective study	Phenol 88% & NaOH 10%	Sodium hydroxide 10%	Phenol 88%	1 min	We used an application time of 1 min for phenol based on the study by Tatlican et al., which showed that 1 min is sufficient for causing matrix damage while longer durations of application may result in post‑procedure discharge persisting for longer periods.[10] However, a recent study has suggested that a more prolonged application time of up to 4 min is needed for effective matricectomy. The ap…	X	Excess solution was neutralised
Grover, C., Khurana, A., Bhattacharya, S. N., & Sharma, A. (2015). Controlled trial comparing the efficacy of 88% phenol versus 10% sodium hydroxide for chemical matricectomy in the management of ingrown toenail. Indian Journal of Dermatology, Venereology and Leprology, 81(5), 472-477. https://doi.org/10.4103/0378-6323.163787	India	Other				NaOH 10%	1 min	A solution of sodium hydroxide, 10% applied for up to 3 min has been reported to be effective in producing chemical matricectomy with application times of 3 s to 3 min having been used in different studies. Kocyigit et al. compared three different application times and suggested that 1 min application is simple, safe and effective for the treatment of ingrown toenail. The application time used fo…	10% acetic acid.	Excess solution was neutralised. The destructive action of sodium hydroxide can be stopped by lavage with 10% acetic acid.
Weaver, T. D., Ton, M. V., & Pham, T. V. (2004). Ingrowing toenails: management practices and research outcomes. International Journal of Lower Extremity Wounds, 3(1), 22-34. https://ezproxy.csu.edu.au/login?url=https://search.ebscohost.com/login.aspx?direct=true&db=rzh&AN=106752096&site=ehost-live	US	Text and opinion				89% phenol	3 x 1 min	Matrixectomy has evolved out of the need to prevent recurrent ingrowing nails encountered following simple nail avulsions	70% isopropyl alcohol	Isopropyl alcohol does not neutralize the phenol but acts as a solvent to dilute the chemical
Martínez-Nova, A., Sánchez-Rodríguez, R., & Alonso-Peña, D. (2007). A new onychocryptosis classification and treatment plan. Journal of the American Podiatric Medical Association, 97(5), 389-393. https://ezproxy.csu.edu.au/login?url=https://search.ebscohost.com/login.aspx?direct=true&db=rzh&AN=106017258&site=ehost-live	Spain	Text and opinion		Phenol matrixectomy		X	X	Onychocryptosis affecting the nail plate with hypertrophy of the nail fold of less than 3 mm. In these cases, excision of the portion of affected toenail and phenol partial matrixectomy are performed	X	X
Thommasen, H. V., Johnston, C. S., & Thommasen, A. (2005). The occasional removal of an ingrowing toenail. Canadian Journal of Rural Medicine, 10(3), 173-180.	Canada	Text and opinion				80% phenol	1 min minimum	1 min is enough to cause full-thickness necrosis of the epithelium. A 5 min application may account for prolonged drainage.	X	X
Korkmaz, M., ÃÃ¶lgeÃ§en, E., Erdoðan, Y., Bal, A., & Ãzyurt, K. (2013). Teenage patients with ingrown toenails: Treatment with partial matrix excision or segmental phenolization. Indian Journal of Dermatology, 58(4), 324-324. https://doi.org/10.4103/0019-5154.113970	Turkey	Randomised Control Trial		Phenol matrixectomy	Partial matrix excision	88% liquid phenol	90 sec (two intervals adding up to 90 sec)	X	X	X
Park, D. H., & Singh, D. (2012). The management of ingrowing toenails. British Medical Journal, 344(7851), 37-40. https://doi.org/10.1136/bmj.e2089	UK	Text and opinion		Phenol ablation 90%		Phenol	2x 1 minute application	Good haemostasis should be achieved before application of phenol because the presence of blood prevents a proper matricectomy. Denatured matrix looks white as opposed to the black colour of denatured blood.	Normal saline washout	A washout with alcohol is commonly performed but is unnecessary. The chemical action of phenol is self limiting as a result of the process of cellular destruction, not the change in solvents after the application of alcohol.
Farrelly, P. J., Minford, J., & Jones, M. O. (2009). Simple operative management of ingrown toenail using bipolar diathermy. European Journal of Pediatric Surgery, 19(5), 304-306. https://doi.org/10.1055/s-0029-1225357	UK	Retrospective/observational		Cauterisation with bipolar diathermy		Bipolar diathermy	X	The procedure requires relatively little training, and is routinely carried out by junior medical staff in our hospital with excellent results.	X	X
Di Chiacchio, N., & Di Chiacchio, N. G. (2015). Best way to treat an ingrown toenail. Dermatologic Clinics, 33(2), 277-282. https://doi.org/10.1016/j.det.2014.12.009	Brazil	Text and opinion		Phenol 88% matrixectomy		88% phenol	1 minute	X	X	X
Haneke, E. (2012). Controversies in the treatment of ingrown nails. Dermatology Research and Practice, 2012, 1-12. https://doi.org/10.1155/2012/783924	Switzerland, Germany, Portugal & Belgium	Text and opinion		Discuss treatment options for ingrown toenail		X	X	X	X	X
Haneke, E. (2012). Controversies in the treatment of ingrown nails. Dermatology Research and Practice, 2012, 1-12. https://doi.org/10.1155/2012/783924	Switzerland, Germany, Portugal & Belgium	Text and opinion				liquefied phenol made using 100g of crystalline phenol and adding in distilled water	2-3 minutes of vigorously rubbing into the lateral matrix horn	Phenolisation causes a controlled necrosis of the matrix epithelium and subjacent connective tissue. This is the prerequisite for a successful therapy. It was shown that application times of 1, 2, and 3 minutes are effective with a recurrence rate of 12.9, 3.9, and 2.1%, respectively. Phenol has three positive properties for the treatment of ingrown nails; it is a chemical cauterant thanks to its…	Some authors prefer to swab the phenol treated area with alcohol	Stop the phenol action. This is dilution of the remaining alcohol but not neutralisation
DeLauro, N. M., & DeLauro, T. M. (2004). Onychocryptosis. Clinics in Podiatric Medicine & Surgery, 21(4), 617-630. https://ezproxy.csu.edu.au/login?url=https://search.ebscohost.com/login.aspx?direct=true&db=rzh&AN=106560170&site=ehost-live	US	Text and opinion		Discussion on various surgery options		Chemical	X	If application is controlled (i.e., by precisely dripping phenol through a syringe or through the use of fine-tipped cotton applicators), protection of adjacent skin and irrigation are unnecessary [19]. Cauterants used for a fixed time interval or number of applications is favoured by many, but these methods do not take into account decreasing shelf life and biologic potency. Instead, cauterant u…	X	X
DeLauro, N. M., & DeLauro, T. M. (2004). Onychocryptosis. Clinics in Podiatric Medicine & Surgery, 21(4), 617-630. https://ezproxy.csu.edu.au/login?url=https://search.ebscohost.com/login.aspx?direct=true&db=rzh&AN=106560170&site=ehost-live	US	Text and opinion				Electrosurgical & radiowave	X	Though electrosurgical and radiowave [20] techniques employ electromagnetic energy to cauterize tissue, lasing uses light energy within specific wavelengths to cause thermal injury to the area under treatment. Similar to the chemical methods, the depth and penetration of matrix destruction is imprecise, potentially leading to periostitis, osteonecrosis, or chronic ulceration as the distal phalanx…	X	X
Ghassemi, M., Keshavarz, Z., Behrangi, E., Bazargan, A., Jafarzadeh, A., & Goodarzi, A. (2025). Evaluating the effectiveness, safety, and satisfaction rates of phenol 90%, trichloroacetic acid 100%, and radiofrequency in lateral matricectomy for the treatment of ingrown toenails: A triple‐arm clinical trial. Health Science Reports, 8. https://doi.org/10.1002/hsr2.70326	Iran	Other	Prospective randomized comparative study	Phenol matrixectomy 90%	Matrixectomy - trichloroacetic acid 100%; radiofrequency	90% phenol	3 x 1 min	Phenol induces coagulation necrosis, effectively cauterizing both the nail matrix and the surrounding soft tissues [10]. However, this often results in excessive drainage and delayed healing	Saline solution	To prevent excessive damage to the surrounding area.
Ghassemi, M., Keshavarz, Z., Behrangi, E., Bazargan, A., Jafarzadeh, A., & Goodarzi, A. (2025). Evaluating the effectiveness, safety, and satisfaction rates of phenol 90%, trichloroacetic acid 100%, and radiofrequency in lateral matricectomy for the treatment of ingrown toenails: A triple‐arm clinical trial. Health Science Reports, 8. https://doi.org/10.1002/hsr2.70326	Iran	Other	Prospective randomized comparative study			100% TCA	3 x 1 min	TCA triggers coagulation necrosis through protein denaturation without significant systemic toxicity, reducing the risk of postoperative drainage and infection. Notably, it self‐neutralizes following epidermal and dermal necrosis [11, 12]. However, evidence regarding TCA's long‐term efficacy remains limited.	Saline solution	To prevent excessive damage to the surrounding area.
Ghassemi, M., Keshavarz, Z., Behrangi, E., Bazargan, A., Jafarzadeh, A., & Goodarzi, A. (2025). Evaluating the effectiveness, safety, and satisfaction rates of phenol 90%, trichloroacetic acid 100%, and radiofrequency in lateral matricectomy for the treatment of ingrown toenails: A triple‐arm clinical trial. Health Science Reports, 8. https://doi.org/10.1002/hsr2.70326	Iran	Other	Prospective randomized comparative study			Radiofrequency	3 x 5 sec	Mechanical matricectomy techniques, such as carbon dioxide lasers or radiofrequency (RF) ablation, provide greater selectivity and efficacy in targeting the matrix horn compared to chemical methods, albeit at a higher cost and increased technical complexity	X	X
Wang, Y., Zhang, N., Li, X., Li, X., Chen, C., Zhang, J., & Hu, Y. (2023). A novel cosmetic approach for partial matricectomy in treating ingrown toenails. Journal of Cosmetic Dermatology, 22(9), 2542-2547. https://doi.org/10.1111/jocd.15762	China	Retrospective/observational		Scalpel excision of germinal matrix		Excision	X	Concerning our method used in ingrown toenails with granulation tissue, the germinal matrix can be easily visualized and excised after removing the granulation tissue. In the procedure described in this study, the granulation tissue is removed first, leaving a large enough space between the plate nail edge and lateral nail folds.	X	X
Kim, S. H., Ko, H. C., Oh, C. K., Kwon, K. S., & Kim, M. B. (2009). Trichloroacetic acid matricectomy in the treatment of ingrowing toenails. Dermatologic Surgery, 35(6), 973-979. https://doi.org/10.1111/j.1524-4725.2009.01165.x	Korea	Other	Prospective	100% TCA		100% TCA	30 seconds to 1 minute	Trichloroacetic acid (TCA) is a well-known caustic agent that has been widely used for signs of photoaging and the treatment of a number of diseases such as seborrheic keratosis and actinic keratosis.15 The application of TCA causes coagulative necrosis of cells through extensive protein denaturation and resultant structural cell death. Phenol matricectomy has showed success rates greater than 95…	Normal saline	X
Tatlican, S., Eren, C., Yamangokturk, B., Eskioglu, F., & Bostanci, S. (2010). Chemical matricectomy with 10% sodium hydroxide for the treatment of ingrown toenails in people with diabetes. Dermatologic Surgery, 36(2), 219-222. https://doi.org/10.1111/j.1524-4725.2009.01351.x	Turkey	Other	Quasi-experimental clinical trial	NaOH matrixectomy	Diabetes and no diabetes	10% NaOH	1 min	A 1-minute application of sodium hydroxide preceded by curettage has been reported to yield excellent cure rates with fewer postoperative complications in a population without diabetes preceded by curettage has been reported to yield excellent cure rates with fewer postoperative complications in a population without diabetes	10% acetic acid	X
Yang, K. C., & Li, Y. T. (2002). Treatment of recurrent ingrown great toenail associated with granulation tissue by partial nail avulsion followed by matricectomy with sharpulse carbon dioxide laser. Dermatologic Surgery, 28(5), 419-421. https://doi.org/10.1046/j.1524-4725.2002.01245.x	Taiwan	Case series		Partial nail avulsions followed by matricectomy with sharp pulse CO2 laser		CO2 laser	The CO2 laser was used defocusedly with around 2 mm spot size to evaporate both the horn of the nail matrix and bilateral neighbouring 1.5–2 mm area of the nail matrix under the proximal and lateral folds	X	X	X
Baran, R., & Haneke, E. (2002). Matricectomy and nail ablation. Hand Clinics, 18(4), 693-696, viii; discussion 697. https://doi.org/10.1016/s0749-0712(02)00038-0	France/ Norway	Text and opinion		Various matrixectomy techniques		88% phenol aqueous solution	1 min repeated three times	Matrix is thoroughly dried using a small wisp of cotton wool wrapped around the end of a mosquito haemostat to fit beneath the nail fold. the pocket should be thoroughly mopped because a bloodless field is needed to obtain effective phenol cautery. Too much phenol would spill out onto the nail fold and cause unnecessary burn. Phenol is rubbed into the depth of the matrix, with particular care to …	X	X
Baran, R., & Haneke, E. (2002). Matricectomy and nail ablation. Hand Clinics, 18(4), 693-696, viii; discussion 697. https://doi.org/10.1016/s0749-0712(02)00038-0	France/ Norway	Text and opinion				Electrode the shape of a spade with a partially rectified current	Electrode is swept from one side of the matrix to the other about 4 to 6 times, with additional electrocautery given to the lateral matrix horns	X	X	X
Baran, R., & Haneke, E. (2002). Matricectomy and nail ablation. Hand Clinics, 18(4), 693-696, viii; discussion 697. https://doi.org/10.1016/s0749-0712(02)00038-0	France/ Norway	Text and opinion				10% sodium hydroxide	Until a blanching frost develops may take 3 seconds to 3 minutes	X	5% Acetic acid	To neutralise the alkaline solution
Chan, J., & Pehr, K. (2021). Electrodessication matricectomy with modified hyfrecator tip: Case series and literature Review. Journal of Cutaneous Medicine and Surgery, 25(4), 418-423. https://doi.org/10.1177/12034754211024124	Canada	Case series	Retrospective	Electrodessication (ED)	Phenol	Electrodessicated	Bovie A950 set to 20 in monopolar fulguration mode- The plastic covering of the needles was preserved at the tip, cut at an angle such that the dorsal side would be insulated and protect the overlying proximal nail fold	X	X	X
Chan, J., & Pehr, K. (2021). Electrodessication matricectomy with modified hyfrecator tip: Case series and literature Review. Journal of Cutaneous Medicine and Surgery, 25(4), 418-423. https://doi.org/10.1177/12034754211024124	Canada	Case series				Phenol	X	X	X	X
Becerro de Bengoa Vallejo, R. (2010). Total nail ablation for onychodystrophy with optimized gauze-phenol application. Journal of the European Academy of Dermatology and Venereology : JEADV., 24(8), 936.	Spain	Other	Prospective	88% Phenol		88% phenol	1 min three times once the torniquet was released the phenol soaked gauze remained in placed for an additional 30 seconds to coagulate any vessels that could potentially lead to bleeding.	once the nail was removed and the proximal nail fold excised, any residual blood was first cleaned off with sterile gauze prior to phenol application to prevent blood coagulation. To reduce the risk of excess phenol contacting the patients’ skin, the gauze tip was placed pointing upwards so that the phenol soaked into the dry gauze. The nail bed appeared white due to tissue coagulation from the p…	70% alcohol for 20 seconds	irrigate exposed area to dilute and to wash out residual phenol
Ozdemir, E., Bostanci, S., Ekmekci, P., & Gurgey, E. (2004). Chemical matricectomy with 10% sodium hydroxide for the treatment of ingrowing toenails. Dermatologic Surgery, 30(1), 26.	Turkey	Case series		10% sodium hydroxide - 2 min or 1 min application	10% sodium hydroxide - application time 2 or 1 min combined with curettage	10% sodium hydroxide	2 min (1 minute application repeated 2 times)	X	10% acetic acid	To stop the action of sodium hydroxide
Ozdemir, E., Bostanci, S., Ekmekci, P., & Gurgey, E. (2004). Chemical matricectomy with 10% sodium hydroxide for the treatment of ingrowing toenails. Dermatologic Surgery, 30(1), 26.	Turkey					10% NaOH. Exposed nail bed were initially curetted with a metal curette + 1 min	1 min	X	10% acetic acid	To stop the action of sodium hydroxide
Bostanci, S., Ekmekci, P., & GÜRgey, E. (2001). Chemical matricectomy with phenol for the treatment of ingrowing toenail : A review of the literature and follow-up of 172 treated patients. Acta Dermato-Venereologica, 81(3), 181-183. https://doi.org/10.1080/000155501750376267	Turkey	Retrospective/observational		88% liquid phenol		88% liquid phenol (distilled water was used as solvent)	3 min	Segmental matrix cauterization with liquid phenol has been shown to be highly successful in permanently destroying the lateral matrix . Phenol (C6H5OH) is a colourless crystal derived from coal tar. Liquid phenol (carbolic acid) has antibacterial, anaesthetic and in its concentrated escharotic properties. The acid mediates its injury via denaturation of the matrix as well as any other soft tissue…	70% isopropyl alcohol	neutralize the residual phenol
Ozawa, T., Nose, K., Harada, T., Muraoka, M., & Ishii, M. (2005). Partial matricectomy with a CO2 laser for ingrown toenail after nail matrix staining. Dermatologic Surgery, 31(3), 302-305. https://doi.org/10.1111/j.1524-4725.2005.31078	Japan	Case series		Staining of the nail matrix with methylene blue before performing partial nail matricectomy with CO2 laser		CO2 laser 4W; 1mm spot; continuous mode	Area further cauterized until it became white	Therefore, we developed the present technique to ‘‘visually’’ confirm that the nail matrix was ‘‘completely and reliably’’ cauterized. The nail matrix is located adjacent to the nail plate, and it can be visualized as an area of blue-stained tissue when the proximal nail fold is stained with methylene blue after nail extraction. When the blue nail matrix area is cauterized with a CO2 laser and th…	X	X
Álvarez-Jiménez, J., Córdoba-Fernández, A., & Munuera, P. V. (2012). Effect of curettage after segmental phenolization in the treatment of onychocryptosis: a randomized double-blind clinical trial. Dermatologic Surgery, 38(3), 454-461. https://doi.org/10.1111/j.1524-4725.2011.02232.x	Spain	Other	Randomized, double-blind, parallel control-group, clinical trial.	Phenol 100% versus phenol 100% plus curettage	Phenol 100% versus phenol 100% plus curettage to remove all of cauterized tissue	100% phenol	1 min	X	76% ethanol for 1 minute and then with physio-logical saline solution.	Alcohol neutralises the effect of phenol
Cordoba-Diaz, D., Vallejo, R., Iglesias, M. E. L., & Cordoba-Díaz, M. (2014). Effectiveness of standard lavage with supplemental chlorhexidine in patients undergoing chemical matricectomy for ingrown toenails: A clinical trial. Journal of the American Academy of Dermatology, 70(6), 1092-1095. https://doi.org/10.1016/j.jaad.2014.02.013	Spain	Other	Prospective randomized comparative study	Phenol 88% and lavage with 70% alcohol	Phenol 88% and lavage with 70% alcohol plus 0.5% chlorhexidine	88% phenol solution	3 x 1 min	X	5 rounds of 3 ml wash of 70% alcohol wash OR 70% alcohol was + 0.5% chlorhexidine	an irrigation step after phenol application dilutes and washes away excess phenol to prevent the possibility of damaging effects to the wound and surrounding skin. Although various types of alcohol solutions are often used for this purpose, our results showed that alcohol in combination with chlorhexidine is more effective than alcohol alone when a single irrigation step is performed. To neutrali…
Shajil, C., & Kumari, R. (2023). Surgical matricectomy versus phenolization in the treatment of ingrown toenails: A randomized controlled trial. Dermatologic Surgery, 49(3), 231-236. https://doi.org/10.1097/DSS.0000000000003692	India	Randomised Control Trial		Phenol matrixectomy 80-88%	Surgical matricectomy	80-88% phenol	3 x 1 min	Safe and effective, with low recurrence rates. 2. Simple, easy to learn, and perform. 3. Preferred by nonsurgically oriented dermatologists and podiatrists. 4. Shorter duration of procedure. 5. Less invasive, hence very little postoperative pain 6. Anaesthetic and disinfectant properties of phenol 7. Shorter downtime 8. No scarring post procedure	70% isopropyl alcohol	X
AlGhamdi, K. M., & Khurram, H. (2014). Nail tube splinting method versus lateral nail avulsion with phenol matricectomy: a prospective randomized comparative clinical trial for ingrown toenail treatment. Dermatologic Surgery, 40(11), 1214-1220. https://doi.org/10.1097/dss.0000000000000154	Saudi Arabia	Other	Prospective randomized comparative study	Lateral nail avulsion and phenolisation 90%	Nail tube sleeve splinting	Phenol 90%	2x 1 minute	To cauterize the matrix	X	X
Ceren, E., Gokdemir, G., Arikan, Y., & Purisa, S. (2013). Comparison of phenol matricectomy and nail-splinting with a flexible tube for the treatment of ingrown toenails. Dermatologic Surgery, 39(8), 1264-1269. https://doi.org/10.1111/dsu.12230	Turkey	Other	Prospective randomised open label	Phenol 89% matrixectomy	Nail splinting with plastic tube	89% phenol	supplied twice to the lateral horn of the matrix for 1 minute	Postoperative pain is minimal because of the anaesthetic effect of phenol, but inflammation, wound healing, and drainage can be present for 2 to 3 weeks.	70% isopropyl	neutralize residual phenol
Terzi, E., Guvenc, U., Tursen, B., Umit, K., & Tamer, I. (2017). The effectiveness of matrix cauterization with bichloracetic acid in the treatment of ingrown toenails. Dermatologic Surgery, 43(5), 728.	Turkey	Case series		Bichloracetic acid matrixectomy		90% bichloracetic acid	2 x 2 mins	X	Isotonic saline	The site of operation was flushed with isotonic saline solution to neutralize the effect of BCA
Barreiros, H., Matos, D., Goulão, J., Serrano, P., João, A., & Brandão, F. M. (2013). Using 80% trichloroacetic acid in the treatment of ingrown toenails. Anais Brasileiros de Dermatologia, 88(6), 889-893. https://doi.org/10.1590/abd1806-4841.20132296	Portugal	Other	Prospective	80% TCA		TCA 80%	5 second two times (10 seconds total)	Two time 5 second rule was established after finding that this led to clinical necrosis (whitening/graying of tissue)	X	X
Thakur, V., Vinay, K., & Haneke, E. (2020). Onychocryptosis - decrypting the controversies. International Journal of Dermatology 59(6), 656-669. https://doi.org/10.1111/ijd.14769	India & Switzerland	Text and opinion				Phenol	2-3 mins	Phenol has a few added advantages such as its antiseptic, anaesthetic, and protein coagulant properties, which help in reducing bleeding, postoperative infection, and pain	X	Phenol - "after which some authors prefer to flush the treated area with alcohol to dilute the remaining phenol" " Use of 20% ferric chloride application after phenol cautery has shown to reduce oozing"
Thakur, V., Vinay, K., & Haneke, E. (2020). Onychocryptosis - decrypting the controversies. International Journal of Dermatology 59(6), 656-669. https://doi.org/10.1111/ijd.14769	India & Switzerland	Text and opinion				NaOH	X	Sodium hydroxide (NaOH) is another chemical agent, which is alkaline and causes liquefaction necrosis that heals faster in contrast to coagulative necrosis caused by phenol. NaOH - "Different durations of NaOH application have been studied showing 1 minute application to be most effective with minimal side effects"	X	X
Thakur, V., Vinay, K., & Haneke, E. (2020). Onychocryptosis - decrypting the controversies. International Journal of Dermatology 59(6), 656-669. https://doi.org/10.1111/ijd.14769	India & Switzerland	Text and opinion				Radiofrequency	X	This technique causes selective tissue necrosis with a narrow margin of thermal tissue damage as the electrode itself is cold and heat is generated in the tissue	X	X
Sindhuja, T., Anand, G. R. P., & Gupta, S. (2024). Radiofrequency-assisted lateral toenail onychotomy for ingrown toenail. Journal of the American Academy of Dermatology, 90(1), e5-e6. https://doi.org/10.1016/j.jaad.2022.03.005	India	Case report		Electrosurgery		X	X	X	X	X
Pérez-Rey, J., Mediavilla-Saldaña, L., & Martínez-Nova, A. (2014). Exploring postoperative outcomes for ingrown toenails. NaOH vs wedge resection techniques. Dermatologic Surgery, 40(3), 281-287. https://doi.org/10.1111/dsu.12427	Spain	Case series		10% sodium hydroxide for 30 secs rinsed with 5% acetic acid	Surgical wedge resection	10% NaOH	approx. 30 secs	X	5% acetic acid	Neutralise the effect of the NaOH solution
Vaccari, S., Dika, E., Balestri, R., Rech, G., Piraccini, B. M., & Fanti, P. A. (2010). Partial excision of matrix and phenolic ablation for the treatment of ingrowing toenail: a 36-month follow-up of 197 treated patients. Dermatologic Surgery, 36(8), 1288-1293. https://doi.org/10.1111/j.1524-4725.2010.01624.x	Italy	Case series		Phenol matrixectomy		88% phenol	3 x 1 min	Another advantage observed in our experience is that the gauze can be inserted with sufficient pressure to reach the proximal matrix without detaching the eponychium that still adheres to the healthy nail plate. It has been our experience that when introducing a cotton swab, it is sometimes necessary to apply excessive pressure so as to reach the proximal matrix. The result is that the eponychium…	70% isopropyl alcohol	To neutralise the phenol
Kominsky, S. J., & Daniels, M. D. (2000). A modified approach to the phenol and alcohol chemical partial matrixectomy. Journal of the American Podiatric Medical Association, 90(4), 208-210. https://doi.org/10.7547/87507315-90-4-208	USA	Text and opinion		Phenol matrixectomy		89% pure liquified phenol	2 x 30 sec	X	Alcohol - "alcohol is used to irrigate the exposed area for a period of 20 seconds, and the remaining liquid is removed with a gauze pad "	X
Bostanci, S., Kocyigit, P., Parlak, N., & Gungor, H. K. (2014). Chemical matricectomy with sodium hydroxide: long-term follow-up results. Dermatologic Surgery, 40(11), 1221-1224. https://doi.org/10.1097/dss.0000000000000136	Turkey	Retrospective/observational		10% sodium hydroxide	10% Sodium hydroxide (1 min) versus sodium hydroxide (2 min)	10% sodium hydroxide	1 min (Group 1) & 2 min (Group 2)	X	10% acetic acid	neutralisation
Kocyigit, P., Bostanci, S., Ozdemir, E., & Gürgey, E. (2005). Sodium hydroxide chemical matricectomy for the treatment of ingrown toenails: comparison of three different application periods. Dermatologic Surgery, 31(7 Pt 1), 744-747. https://doi.org/10.1097/00042728-200507000-00002	Turkey	Other	Randomised study but not blinded	Sodium hydroxide matrixectomy	Different time frames of NaOH application (30 sec, 1 min, 2 x 1 min)	10% sodium hydroxide	30 seconds, 1 minute or 2 x 1 minute (tested three time frames). In the 30-second and 1-minute groups, only one application is performed, and in the 2- minute group, two applications, each 1 minute in duration, are performed. B	X	10% acetic acid	"to neutralize the cauterizing effect of sodium hydroxide"
Silva, N. C. S., Matter, A., Di Chiacchio, N., & Di Chiacchio, N. G. (2024). Evaluation of the recurrence rate of ingrown toenail after a 45-second matrix cauterization with phenol. Dermatologic Surgery, 50(11), 1050-1055. https://doi.org/10.1097/DSS.0000000000004265	Brazil	Case series		Phenol matrixectomy 88%		88% phenol	45 secs	It is important to highlight that because of the properties of the phenol, after contact with the matrix, protein coagulation and the consequent necrosis of the nail matrix occur in a quick and well-defined manner, since at a concentration of 88%, phenol is only able to penetrate the superficial portion of the dermis.13 As Tatlican and colleagues has shown, complete necrosis of the matrix can be …	X	X
Altinyazar, H. C., Demirel, C. B., Koca, R., & Hosnuter, M. (2010). Digital block with and without epinephrine during chemical matricectomy with phenol. Dermatologic Surgery, 36(10), 1568-1571. https://doi.org/10.1111/j.1524-4725.2010.01681.x	Turkey	Randomised Control Trial		Phenol matrixectomy	Lignocaine 2% with & without adrenaline	88% liquid phenol	3 min (The cotton applicator was changed twice during a total application time of 3 minutes)	X	70% isopropyl alcohol	To neutralize the residual phenol.
Akkus, A., Demirseren, D. D., Demirseren, M. E., & Aktas, A. (2018). The treatment of ingrown nail: Chemical matricectomy with NAOH versus wedge resection. Dermatologic Therapy, 31(5), e12677-n/a. https://doi.org/10.1111/dth.12677	Turkey	Other	Prospective, randomized, open-label study	NaOH matrixectomy	Incisional wedge	NaOH 10% solution	1 min back and forth	X	Acetic acid 10%	X
Kim, M., Song, I.-G., & Kim, H. J. (2015). Partial removal of nail matrix in the treatment of ingrown nails. International Journal of Lower Extremity Wounds, 14(2), 192-195. https://doi.org/10.1177/1534734614550685	Korea	Other	Prospective	Electrosurgery	Curettage	The nail matrix was removed by curettage in the curettage group and electrocauterization in the electrocautery group.	X	X	After curettage the wound was compressed with a cotton ball soaked in hydrogen peroxide (2.5% to 3.5% for haemostasis)	For haemostasis
Cordoba Diaz, D., Becerro de Bengoa Vallejo, R., Losa Iglesias, M. E., & Cordoba Diaz, M. (2014). Polihexanide solution is more efficient than alcohol to remove phenol in chemical matricectomy: an in vitro study. Dermatologic Therapy 27(6), 369-372. https://doi.org/10.1111/dth.12157	Spain	Other	In vitro study		Alcohol lavage compared vs. 0.1% polihexanide sterile solution (to flush the surgical site)	88% phenol	3 min	X	Irrigated twice with either 0.1% polohexanide solution or isopropyl alcohol	This result indicates that neither solution neutralizes the phenol, but merely dilutes it, and providing an optimal approach for wound irrigation after phenolisation of the nail matrix. Ethyl and isopropyl alcohols have many desirable features, such as antimicrobial effects. However, because ethyl alcohol has been reported to be 7.5 times more toxic to white cells in vitro than to staphylococci, …
Küçüktaş, M., Kutlubay, Z., Yardimci, G., Khatib, R., & Tüzün, Y. (2013). Comparison of effectiveness of electrocautery and cryotherapy in partial matrixectomy after partial nail extraction in the treatment of ingrown nails. Dermatologic Surgery, 39(2), 274-280. https://doi.org/10.1111/dsu.12068	Turkey	Other	Prospective clinical study	Electrocautery and cryotherapy matrixectomy	Electrocautery	Electrocautery	10 sec	Performing partial matrixectomy after partial nail extraction prevents the nail plate from emerging again from the problematic zone.	X	X
Küçüktaş, M., Kutlubay, Z., Yardimci, G., Khatib, R., & Tüzün, Y. (2013). Comparison of effectiveness of electrocautery and cryotherapy in partial matrixectomy after partial nail extraction in the treatment of ingrown nails. Dermatologic Surgery, 39(2), 274-280. https://doi.org/10.1111/dsu.12068	Turkey	Other	Prospective clinical study	Electrocautery and cryotherapy matrixectomy		Cryotherapy	2 x 20 sec freezing-melting cycles	Performing partial matrixectomy after partial nail extraction prevents the nail plate from emerging again from the problematic zone.	X	X
Dressler, C., Nast, A., Heuer, R., & Löser, C. R. (2024). Ingrown toenails: A survey among dermatologists on current treatments. Dermatologic Surgery, 50(3), 260-266. https://doi.org/10.1097/DSS.0000000000004060	Germany	Other	Cross-sectional survey-based study			X	X	X	X	X
Andre, M., Caucanas, M., Andre, J & Richert, B. (2018). Treatment of ingrowing toenails with phenol 88% or trichloroacetic acid 100%: A comparative, prospective, randomized, double-blind study. Dermatologic Surgery, 44(5), 645.	Belgium	Other	Comparative, prospective, randomized, double-blind study	Phenol 88% & TCA matrixectomy 100%	Cauterising agent (phenol vs TCA)	88% phenol	4 min	X	X	X
Andre, M., Caucanas, M., Andre, J & Richert, B. (2018). Treatment of ingrowing toenails with phenol 88% or trichloroacetic acid 100%: A comparative, prospective, randomized, double-blind study. Dermatologic Surgery, 44(5), 645.	Belgium	Other				100% TCA	1 min	X	X	X
Chi, S. G., Song, C. H., Lee, W. J., Lee, S. J., Kim, D. W., & Kim, B. S. (2010). Trichloroacetic acid matricectomy and aluminum splint fixation for the treatment of pincer nails. Dermatologic Surgery, 36(9), 1493-1495. https://doi.org/10.1111/j.1524-4725.2010.01668.x	Korea	Text and opinion		100% TCA		100% TCA	X	X	X	X
Richert, B. (2012). Surgical management of ingrown toenails - an update overdue. Dermatologic Therapy, 25(6), 498-509. https://doi.org/10.1111/j.1529-8019.2012.01511.x	Belgium	Text and opinion				Phenol	Ideal time varies from 2 to 3 minutes	Histological studies on matrix cadavers demonstrated that application for less than 2 minutes will not be able to coagulate the matrix basal cell layer whereas more than 3 minutes will not be more effective but may only induce longer oozing. One should be cautious not to use oversoaked cotton swabs in order to avoid the cauterant to slide under the plate (and over phenolise) and to be spilled ont…	X	A recent study showed in vitro that phenol does not diffuse through the skin and alcohol lavage, does not neutralize, but may only dilute and remove any excess of residual phenol
Matter, A., Di Chiacchio, N. G., Iorizzo, M., & Di Chiacchio, N. (2024). Total chemical matricectomy with 88% phenol: A prospective case series of 37 patients. Dermatologic Surgery, 50(6), 523-526. https://doi.org/10.1097/DSS.0000000000004134	Brazil	Retrospective/observational		Phenol matrixectomy (total)		88% phenol	1 min	X	70% alcohol	X
Read, P. J., Murray, W. R., Robb, J. E., & Helmn, P. A. G. (1981). Ingrowing toenails: an evaluation of two treatments. British Medical Journal, 283(6299), 1125-1126. https://doi.org/10.1136/bmj.283.6299.1125-b	UK	Other	Prospective	80% liquid phenol	Nail packing	80% liquid phenol	X	X	X	X
Miller, M. A., & Brodell, R. T. (1996). The treatment of the splitting nail with phenol alcohol partial nail matricectomy. Dermatologic Surgery, 22(4), 388-390. https://doi.org/10.1111/j.1524-4725.1996.tb00338.x	USA	Text and opinion		Phenol matrixectomy		88% liquified phenol	Two or more times 30 sec	X	Alcohol - "applied for 20-30 seconds with the same rolling motion with a cotton-tipped applicator to neutralise the phenol in all areas where applied"	"to neutralise the phenol in all areas where applied"
Bostanci, S., Kocyigit, P., & Gurgey, E. (2007). Comparison of Phenol and Sodium Hydroxide Chemical Matricectomies for the Treatment of Ingrowing Toenails. Dermatologic Surgery, 33(6), 680.	Turkey	Other	Prospective randomised	88% liquid phenol	10% sodium hydroxide	88% liquid phenol	3 min	The application times were determined according to the optimal contact periods needed for each chemical to produce effective matrix cauterisation. Phenol, which is also known as carbolic acid, is an effective protein denaturant. It shows its cauterizing effect by producing a coagulation necrosis in the matrix and surrounding soft tissue. It also has antibacterial and local anaesthetic effects tha…	X	X
Bostanci, S., Kocyigit, P., & Gurgey, E. (2007). Comparison of Phenol and Sodium Hydroxide Chemical Matricectomies for the Treatment of Ingrowing Toenails. Dermatologic Surgery, 33(6), 680.	Turkey	Other				10% sodium hydroxide	1 min	The application times were determined according to the optimal contact periods needed for each chemical to produce effective matrix cauterisation. Sodium hydroxide is a strong basic salt and in contrast to phenol it causes a basic tissue destruction. It produces a liquefaction necrosis that is known to heal more rapidly than coagulation necrosis. Sodium hydroxide matricectomy is reported only in …	X	X
Cordoba Diaz, D., Becerro de Bengoa Vallejo, R., Losa Iglesias, M. E., & Cordoba Diaz, M. (2013). Alcohol plus chlorhexidine is more efficient than alcohol alone for phenol-based chemical matricectomy: an in vitro study. Dermatologic Surgery, 39(9), 1363-1367. https://doi.org/10.1111/dsu.12236	Spain	Other	In vitro study		Alcohol plus chlorhexidine vs. alcohol alone in a lavage step (to flush the surgical site)	88% phenol of 47.5 mg to cover the entire surface of the donor	3 min	X	Irrigated three times with 1ml of isopropyl alcohol OR isopropyl alcohol plus 5% chlorhexidine	Our results demonstrate that alcohol irrigation does not neutralize phenol based on alcohol’s ability to recover Some clinicians do not lavage the wound in this manner because they claim that isopropyl alcohol does not adequately remove phenol. Because phenol evaporates after application, many believe the lavage step to be unnecessary, but commercial phenol evaporates more slowly than water, indi…
Gundogdu, M., Botsalı, A., & Vural, S. (2022). Therapeutic outcomes of one‐minute application of sodium hydroxide versus phenol in the chemical cauterization of ingrown toenails. Journal of Cosmetic Dermatology, 21(6), 2590-2596. https://doi.org/10.1111/jocd.14830	Turkey	Retrospective/observational		10% NaOH & 88% phenol	10% NaOH versus Phenol 88%	88% phenol	1min	In most studies of phenol matrix cauterization, the nail matrix is cauterized with 88% phenol for 3 min.12 However, the available literature data include highly variable phenol application durations. 13-17 The initial studies on phenol cauterization preferred longer durations extending to 6 minutes. Delayed healing and excessive drainage were the significant drawbacks of the procedure related to …	X	X
Gundogdu, M., Botsalı, A., & Vural, S. (2022). Therapeutic outcomes of one‐minute application of sodium hydroxide versus phenol in the chemical cauterization of ingrown toenails. Journal of Cosmetic Dermatology, 21(6), 2590-2596. https://doi.org/10.1111/jocd.14830	Turkey	Retrospective/observational				10% NaOH	1 min	NaOH causes liquefaction necrosis within the exposed tissue. The adjacent tissue damage of sodium hydroxide (NaOH) is considered minimal compared to phenol matrix cauterization. Thus, NaOH has been proposed as a better option than phenol, especially in vulnerable subgroups characterized with poor wound healing like diabetes mellitus patients.10 Prolonged post-operative pain is the major disadvant…	10% acetic acid rinse	X
Córdoba-Fernández, A., & Rodríguez-Delgado, F. J. (2015). Anaesthetic digital block with epinephrine vs. tourniquet in ingrown toenail surgery: a clinical trial on efficacy. Journal of the European Academy of Dermatology and Venereology, 29(5), 985-990. https://doi.org/10.1111/jdv.12746	Spain	Other	Single-centre, prospective, randomized, single-blind trial	100% liquified phenol	2% mepivacaine without epinephrine and with tourniquet (control) vs 2% mepivacaine with epinephrine and without tourniquet (intervention)	100% phenol	1 min	X	Irrigated with 76% ethanol for 1 min and then physiological saline solution	X
Kwon, S., Kim, S. R., & Park, H. (2023). Use of polyvinyl acetal spears for the treatment of ingrown nails with trichloroaccetic acid matricectomy. JAAD International, 13, 66-67. https://doi.org/10.1016/j.jdin.2023.05.008	South Korea	Text and opinion				100% TCA	X	"The pointed tip soaked with TCA can be used for cauterization without the risk of overflow and accurate targeting of the bleeding site. The flank side can be utilized for cauterization and absorption of blood or remnant TCA, as they are highly absorbent and fit into the space between the nail plate and lateral fold."	X	X
Haneke, E. M. D. (2013). Nail surgery. Clinics in Dermatology, 31(5), 516-525. https://doi.org/10.1016/j.clindermatol.2013.06.012	Switzerland	Text and opinion				88-90% phenol	3 min - Rubbed in vigorously to achieve a complete cauterisation of the matrix horn epithelium. Phenol cautery is a simple and highly effective method with a recurrence rate below 1% to 2%, when carried out by experienced surgeons.	To achieve a complete cauterisation of the matrix horn epithelium. Postoperative pain is minimal since phenol has a local anaesthetic action. It is also a highly potent antiseptic, which renders postoperative antibiotic treatment unnecessary.	Ferric chloride 20 to 40%	Ferric chloride 20 to 40% may be briefly rubbed in after the phenol to prevent bleeding after the tourniquet is released.
Tatlican, S., Yamangokturk, B., Eren, C., Eskioglu, F., & Adiyaman, S. (2009). Comparison of phenol applications of different durations for the cauterization of the germinal matrix: an efficacy and safety study. Acta Orthopaedica et Traumatologica Turcica, 43(4), 298-302. https://doi.org/10.3944/AOTT.2009.298	Turkey	Randomised Control Trial		Phenol matrixectomy	1,2 & 3 min applications of phenol	88% phenol	The nail matrix was cauterized with 88% phenol for one, two and three minutes in the first, second and third groups, respectively. Solution was applied to nail matrix for 1 minute with a cotton-tipped applicator. Two and three minute procedures were also performed by one-minute applications. In each one-minute application, the applicator was changed and the operation area was cleaned by a sterile…	n each one-minute application, the applicator was changed and the operation area was cleaned by a sterile gauze between the applications. Phenol concentrations were reported to be between 80% and 89%, and the duration of applications were between 30 seconds and 6 minutes	70% alcohol	X
Murray, W. R. (1989). Management of ingrowing toenail. British Journal of Surgery 76(9), 883-884. https://doi.org/10.1002/bjs.1800760902	UK	Text and opinion		Phenolisation		X	X	Haemostasis is essential during phenolisation as blood effectively neutralises phenol cautery. Phenol must be carefully applied because cautery of tissues other than nail bed increases morbidity and can result in litigation. Phenolisation of the whole proximal nailbed has been commonly used to treat ingrowing toenail. This technique remains appropriate for the management of onychogryphosis and ot…	X	X
Di Chiacchio, N., Belda, W., Jr., Di Chiacchio, N. G., Kezam Gabriel, F. V., & de Farias, D. C. (2010). Nail matrix phenolization for treatment of ingrowing nail: technique report and recurrence rate of 267 surgeries. Dermatologic Surgery, 36(4), 534-537. https://doi.org/10.1111/j.1524-4725.2010.01490.x	Brazil	Retrospective/observational		Phenol 88% matrixectomy		88% phenol	2 minutes	X	cleaned with Alcohol	X
Asahraf, M. S. (2007). Ingrowing toe nail. Pakistan Journal of Medical Sciences, 23(1), 150-151.	Pakistan	Text and opinion		Various surgical interventions		Phenol	30 seconds	X	Saline	X
Asahraf, M. S. (2007). Ingrowing toe nail. Pakistan Journal of Medical Sciences, 23(1), 150-151.	Pakistan	Text and opinion				Carbon dioxide or YAG laser	X	X	X	X
Wong, S. J., Heng, M. L., Kwok, S. K., Koo, K. O. T., & Yeo, N. E. M. (2024). Winograd wedge resection matrixectomy versus partial nail avulsion with chemical cautery: A tertiary institution's clinical outcomes and proposed triaging protocol. Journal of the American Podiatric Medical Association, 114(1). https://doi.org/10.7547/22-108	Singapore	Retrospective/observational		Phenol matrixectomy	Wedge excision	Phenol	3 x 30 secs	X	Saline or isopropyl alcohol	"phenol is flushed out and neutralized using copious saline or isopropyl alcohol"
D'Agostino, G., Bobyr, I., Campanati, A., & Offidani, A. (2022). Grooved probe nail surgery: A pandemic–induced approach. Dermatologic Surgery, 48(4). https://journals.lww.com/dermatologicsurgery/fulltext/2022/04000/grooved_probe_nail_surgery__a_pandemic_induced.22.aspx	Italy	Text and opinion		88% phenol		88% phenol in an aqueous solution	X	To coagulate any residual matrix present.	X	X
Lam, C., & Billingsley, E. M. (2017). Nasopharyngeal swab applicator for chemical matricectomy. Dermatologic Surgery, 43(11), 1400-1401. https://doi.org/10.1097/DSS.0000000000001102	USA	Text and opinion				Phenol	2-3 x 1 min	"Complete destruction of the involved nail matrix is necessary to avoid formation of nail spicules, which can cause additional irritation and discomfort."	X	X
Bryant, A., & Knox, A. (2015). Ingrown toenails: The role of the GP. Australian Family Physician, 44(3), 102-105.	Australia	Text and opinion		Phenol matrixectomy		liquid phenol	3x 20 seconds applications	Ensure nail sulcus and matrix area are dried immediately before applying phenol as the chemical is quickly neutralised by body fluid. Phenol BP is caustic to tissues and although the optimum application has been accurately determined, a histological study on fresh cadaveric specimens suggested at least 60 seconds is necessary for the phenol to penetrate matrix tissue	Chlorhexidine solution	X
Greenstein, A., & Kaplan, O. (1997). Ingrowing toenails: a treatment algorithm. Ambulatory Surgery, 5(4), 161-165. https://doi.org/https://doi.org/10.1016/S0966-6532(97)00049-8	Israel	Other	Prospective	Phenol	Conservative treatment	Phenol 70%	3 min	Recommended only to patients who suffered from reoccurring ingrown toenails	Alcohol solution	X
Giacalone, V. F. (1997). Phenol matricectomy in patients with diabetes. The Journal of Foot and Ankle Surgery, 36(4), 264-267. https://doi.org/10.1016/S1067-2516(97)80070-1	USA	Prevalence study		Phenol matrixectomy 89%		89% phenol	3 x 30 sec	X	1 cc. lidocaine	X
Terzi, E., Güvenç, U., Türsen, B., Emre, T., Nur, C. C., & Türsen, Ü. (2018). Comparison of phenol and bichloracetic acid chemical matricectomies for the treatment of ingrown toenails. Journal of the Turkish Academy of Dermatology, 12(2). https://doi.org/10.6003/jtad.18122a1	Turkey	Other	Quasi-experimental clinical trial	Bichloracetic acid matrixectomy	Phenol matrixectomy	88% phenol	X	X	Isotonic saline	X
Terzi, E., Güvenç, U., Türsen, B., Emre, T., Nur, C. C., & Türsen, Ü. (2018). Comparison of phenol and bichloracetic acid chemical matricectomies for the treatment of ingrown toenails. Journal of the Turkish Academy of Dermatology, 12(2). https://doi.org/10.6003/jtad.18122a1	Turkey	Other				90% bichloracetic acid	2 x 2 mins	X	Isotonic saline	X
Ramsay, G., & Caldwell, D. (1986). Phenol cauterization for ingrown toenails. Archives of Emergency Medicine, 3(4), 243-246. https://doi.org/10.1136/emj.3.4.243	UK	Case series		88% Phenol matrixectomy		88% liquefied phenol	3 mins	X	X	X
Singal. (2019). Radio-frequency ablation for matricectomy in the management of ingrown toenail: A pilot study. Journal of Cutaneous and Aesthetic Surgery, 12(4), 212.	India	Case series		Electrosurgery		Radiofrequency	3-5 secs x 2-3 times- The lateral horn of the matrix was ablated by RF using a tungsten electrode that was flat and bent at an angle as shown in Figure 1. The electrode was placed for 3–5 s and it was repeated two to three times.	X	X	X
Talwar, A., & Puri, N. (2013). A study on the surgical treatment of ingrowing toe nail with nail excision with chemical matricectomy versus nail excision alone. Nasza Dermatologia Online, 4(1), 32-34. https://doi.org/10.7241/ourd.20131.06	India	Other	Quasi-experimental clinical trial	Phenol matrixectomy	Nail excision without matrixectomy	88% phenol	3 mins	The cotton applicator was changed twice during a total application time of 3 min. Liquefied phenol (carbolic acid) has antibacterial, anaesthetic and in its concentrated form, escharotic properties.	70% isopropyl alcohol	X
Shah, A. A., Rind, G. H., Jokhio, A. L., Balouch, I., & Sohu, K. M. (2011). Effectiveness of ablative partial nail excision with phenolization in advanced stage onychocryptosis. Pakistan Journal of Medical Research, 50(4), 148.	Pakistan	Case series		Phenol matrixectomy 80%		80% phenol	2 x 30-40 secs	X	Spirit	X
Bhingradia, Y. M., & Shukla, R. K. (2023). A new perspective on partial nail avulsion: Surgical pearl. Journal of Cutaneous and Aesthetic Surgery, 16(4), 362-364. https://doi.org/10.4103/JCAS.JCAS_120_22	India	Text and opinion		No 11 blade instead of nail clippers for nail avulsion procedure		X	X	X	X	X
Haneke, E. (2006). Nail surgery: indications and outcomes. In (Vol. 1, pp. 93-104). London: Taylor & Francis.	Switzerland	Text and opinion				88-90% phenol	3 min	"To achieve a complete cauterization of the matrix horn epithelium"	Ferichloride - "The matrix epithelium is sloughed off with slight oozing for 2–4 weeks; this period can usually be shortened when using ferrichloride after the phenolisation"	X
Haneke, E. (2006). Nail surgery: indications and outcomes. In (Vol. 1, pp. 93-104). London: Taylor & Francis.	Switzerland	Text and opinion				10% sodium hydroxide	X	"The results with the two chemicals are comparable, although recent publications claim that there is no unpredictable tissue destruction, excessive drainage and prolonged inflammation and healing time with sodium hydroxide". Phenol cautery of the lateral matrix horns is the simplest and safest treatment method for the common type of ingrown toenails with the lowest recurrence rate.	X	X
Ramesh, S., Shenoi, S., & Nayak, S. (2020). Comparative efficacy of 10% sodium hydroxide, 88% phenol, and 90% trichloroacetic acid as chemical cauterants for partial matricectomy in the management of great toe nail onychocryptosis. Journal of Cutaneous and Aesthetic Surgery, 13(4), 314-318. https://doi.org/10.4103/JCAS.JCAS_183_19	India	Randomised Control Trial		Three different cauterants 10% NaOH, 88% phenol, and 90% trichloroacetic acid	Three different cauterants 10% NaOH, 88% phenol, and 90% trichloroacetic acid	10% NaOH	1 min	Sodium hydroxide has been used as a cauterant since more than a decade now and acts by liquefactive necrosis and destroys the matrix	X	X
Ramesh, S., Shenoi, S., & Nayak, S. (2020). Comparative efficacy of 10% sodium hydroxide, 88% phenol, and 90% trichloroacetic acid as chemical cauterants for partial matricectomy in the management of great toe nail onychocryptosis. Journal of Cutaneous and Aesthetic Surgery, 13(4), 314-318. https://doi.org/10.4103/JCAS.JCAS_183_19	India					88% phenol	3 mins	phenol is an age old cauterant for the treatment of ingrown nails/onychocryptosis since more than half a decade. It has an added anaesthetic effect as well.	X	X
Ramesh, S., Shenoi, S., & Nayak, S. (2020). Comparative efficacy of 10% sodium hydroxide, 88% phenol, and 90% trichloroacetic acid as chemical cauterants for partial matricectomy in the management of great toe nail onychocryptosis. Journal of Cutaneous and Aesthetic Surgery, 13(4), 314-318. https://doi.org/10.4103/JCAS.JCAS_183_19	India					90% trichloroacetic acid	3 mins	Trichloro acetic acid in lower concentrations is generally used for chemical peeling. Higher concentrations (80– 100%) have been used in partial matricectomies. It causes coagulative necrosis of the tissues and is associated with both epidermal and dermal necrosis with the advantage of self neutralization.	X	X
Kordiak, J., Santorek-Strumillo, E. J., Brocki, M., Bartkowiak, R., & Jablonski, S. (2005). The methods of treatment of an ingrown toenail. Archives of Medical Science, 1(3), 183.	Poland	Retrospective/observational		Phenol matrixectomy		90% phenol	8-10 min - "The bare part of the matrix, especially under the nail fold was covered with a thin wooden cotton-tipped applicator soaked in 90% phenol, which was left there for about 8-10 minutes."	"During the procedure it is vital to limit the bleeding as blood inactivates phenol and restricts the contact of the applicator with the nail matrix. Phenol causes denaturation of the protein and has an antibacterial and anaesthetic effect so before using it, it is important to secure surrounding soft tissues by applying for example Vaseline"	X	X
Çölgeçen, E., Özyurt, K., Korkmaz, M., & Arslan, E. (2014). Medical treatment of ingrown toenails by chemical matricectomy using phenol. Journal of the Turkish Academy of Dermatology, 8(8). https://doi.org/10.6003/jtad.1484a1	Turkey	Prevalence study		Matrixectomy with phenol 88%		88% liquid phenol	3 min	Phenol rapidly denatures the matrix and any other soft tissue it contacts, The objective of therapy is the destruction of the lateral matrix horns and the inhibition of continued growth of the lateral nail plate within the nail fold	Isopropyl alcohol applied	To neutralise any residual phenol
Arif, A. J., Majeed, S., & Arif, A. (2015). Comparison efficacy of phenol and sodium hydroxide matricectomies for management of ingrown toenails Pakistan Armed Forces Medical Journal(5), 630.	Pakistan	Randomised Control Trial		Phenol 88% versus Sodium hydroxide 10%	Phenol 88% versus sodium hydroxide 10%	88% phenol	1 min	effectiveness of phenol confirmed by observing the change of colour of tissue from white to a bluish hue	70% isopropyl alcohol	Neutralise excess phenol
Arif, A. J., Majeed, S., & Arif, A. (2015). Comparison efficacy of phenol and sodium hydroxide matricectomies for management of ingrown toenails Pakistan Armed Forces Medical Journal(5), 630.	Pakistan	Randomised Control Trial				10% NaOH	1 min	endpoint was visible white blanching of the capillaries	5% acetic acid. Further irrigation of surgical sites with sterile saline after tourniquet was removed.	neutralise excess NaOH
Alkhalifah, A., Dehavay, F., & Richert, B. (2024). Management of ingrowing nail. Hand Surgery and Rehabilitation, 43, 101628. https://doi.org/10.1016/j.hansur.2023.12.002	Saudi Arabia (to perform the review)	Text and opinion		Various chemical cuttery options		10% NaOH	4 min	X	X	X
Alkhalifah, A., Dehavay, F., & Richert, B. (2024). Management of ingrowing nail. Hand Surgery and Rehabilitation, 43, 101628. https://doi.org/10.1016/j.hansur.2023.12.002		Text and opinion				100% trichloroacetic acid (TCA)	1 min	X	X	X
Alkhalifah, A., Dehavay, F., & Richert, B. (2024). Management of ingrowing nail. Hand Surgery and Rehabilitation, 43, 101628. https://doi.org/10.1016/j.hansur.2023.12.002		Text and opinion				88% phenol	X	X	X	X
Alkhalifah, A., Dehavay, F., & Richert, B. (2024). Management of ingrowing nail. Hand Surgery and Rehabilitation, 43, 101628. https://doi.org/10.1016/j.hansur.2023.12.002		Text and opinion				90% bichloracetic acid	X	X	X	X
Zaraa, I., Dorbani, I., Hawilo, A., Mokni, M., & Ben Osman, A. (2013). Segmental phenolization for the treatment of ingrown toenails: technique report, follow up of 146 patients, and review of the literature. Dermatology Online Journal, 19(6), 18560.	Tunisia	Case series		Phenol matrixectomy		88% phenol	4 x 30 secs	Surgical procedures are often complicated with infection and it has therefore been recommended to postpone operation and put the patient on antibiotics. Because phenol is antiseptic, this is not necessary with phenol matricectomy	X	X
Andreassi, A., Grimaldi, L., D'Aniello, C., Pianigiani, E., & Bilenchi, R. (2004). Segmental phenolization for the treatment of ingrowing toenails: a review of 6 years experience. The Journal of Dermatological Treatment, 15(3), 179-181. https://doi.org/10.1080/09546630410026860	Italy	Retrospective/observational		Phenol		88% liquid phenol	3 min (applied to the resulting cavity three times for a minimum total time of 3 minutes)	Care is taken to cover all germinal epithelium but avoid surrounding skin	Wiped and flushed with alcohol	The wound is wiped clean and rinsed with alcohol to neutralize residual phenol
Boberg, J. S., Frederiksen, M. S., & Harton, F. M. (2002). Scientific analysis of phenol nail surgery. Journal of the American Podiatric Medical Association, 92(10), 575-579. https://doi.org/10.7547/87507315-92-10-575	US & Holland	Other	Biospecimen collection	Surgically excised nail matrix were painted with phenol for 30 sec, 1 min, 90 sec and 2 min then placed in formalin solution to preserve the specimen and remove phenol from the surface	Control group - of specimen without phenol	89% phenol	30 second, 1 min, 90 second and 2 min	The present study found the amount of destruction to be concentration-dependent. A 45% phenol solution applied for 1 min resulted in significantly less destruction than an 89% solution applied for the same length of time. In all instances, a full-thickness loss never occurred. There was a significant increase in the amount of tissue destruction between 30 sec and 1 min, but little change from 1 m…	Formalin solution	To preserve the specimen and remove the phenol
Boberg, J. S., Frederiksen, M. S., & Harton, F. M. (2002). Scientific analysis of phenol nail surgery. Journal of the American Podiatric Medical Association, 92(10), 575-579. https://doi.org/10.7547/87507315-92-10-575	US & Holland	Other				45% phenol	1 min	The present study found the amount of destruction to be concentration-dependent. A 45% phenol solution applied for 1 min resulted in significantly less destruction than an 89% solution applied for the same length of time. In all instances, a full-thickness loss never occurred. There was a significant increase in the amount of tissue destruction between 30 sec and 1 min, but little change from 1 m…	Formalin solution	To preserve the specimen and remove the phenol
de Berker, D. A. (2001). Phenolic ablation of the nail matrix. Australasian Journal of Dermatology, 42(1), 59-61. https://doi.org/10.1046/j.1440-0960.2001.00477.x	UK	Text and opinion		Phenol matrixectomy		Up to 85% phenol	3 x 1 min If there is too much phenol on the sticks, it spills out onto the nail folds and causes an unnecessary burn. There should be enough to cause obvious whitening of the tissues of the matrix. Work the phenol into the depth of the matrix, with particular care to reach the pocket of the lateral matrix. A small amount of phenol can also be used on the nailbed for haemostasis.	X	X	It can be neutralized when mixed with large amounts of water.
Felton, P. M., & Weaver, T. D. (1999). Phenol and alcohol chemical matrixectomy in diabetic versus nondiabetic patients. A retrospective study. Journal of the American Podiatric Medical Association, 89(8), 410-412. https://doi.org/10.7547/87507315-89-8-410	USA	Retrospective/observational		Phenol matrixectomy 89%		89% phenol	3 x 1 min	X	Isopropyl alcohol. The operative site was flushed with copious amounts of isopropyl alcohol.	X
Mori, H., Umeda, T., Nishioka, K., Iida, H., Aoki, K., & Yokoyama, A. (1998). Ingrown nails: a comparison of the nail matrix phenolization method with the elevation of the nail bed-periosteal flap procedure. The Journal of Dermatology, 25(1), 1-4. https://doi.org/10.1111/j.1346-8138.1998.tb02335.x	Japan	Retrospective/observational		Phenol matrixectomy	The elevation of the nail bed-periosteal flap procedure	Not noted - "After partial nail avulsion, the posterior nail fold, nail matrix, lateral nail fold, and nail bed are all treated with phenol. The phenol-immersed applicators should be changed periodically, i.e., every 30 seconds. The total time of phenol application is 5 minutes" minutes"	5 min - Change applicator every 30 secs: total phenol time is 5 mins	X	Anhydrous ethanol	To inactivate the residual phenol
Siegle, R. J., & Stewart, R. (1992). Recalcitrant ingrowing nails surgical approaches. The Journal of Dermatologic Surgery and Oncology, 18(8), 744-752. https://doi.org/10.1111/j.1524-4725.1992.tb02009.x	US	Text and opinion		Phenol matrixectomy 88%		88% liquefied phenol	3 x 30 secs or 5 x 30 secs for a TNA	To ensure complete treatment, it is mandatory that the applicators be actively pushed into the lateral horn of the matrix area as well as pushed dorsally to treat the component of the matrix present on the ventral surface of the proximal nail fold. At this point, a small dermal curette is then used to scrape the matrix epithelium, which is now somewhat softened, to further the destructive process	70% isopropyl alcohol	Acts as a diluent for the phenol and removes any excess in the soft tissues
Ceilley, R. I., & Collison, D. W. (1992). Matricectomy. Dermatologic Surgery, 18(8), 728-734. https://doi.org/10.1111/j.1524-4725.1992.tb02007.x	US	Text and opinion		Phenol 88% solution, 10% sodium hydroxide solution, electrosurgery, Syme technique, carbon dioxide laser, Zadik		88% phenol	3x 30 seconds each	X	70% isopropyl alcohol, three flushings using a plastic 3mL syringe are sufficient.	X
Ceilley, R. I., & Collison, D. W. (1992). Matricectomy. Dermatologic Surgery, 18(8), 728-734. https://doi.org/10.1111/j.1524-4725.1992.tb02007.x	US	Text and opinion				10% sodium hydroxide	3 seconds to 3 minutes - end point is determined by white blanching of the capillary circulation	X	5% acetic acid	Neutralize the sodium hydroxide
Ceilley, R. I., & Collison, D. W. (1992). Matricectomy. Dermatologic Surgery, 18(8), 728-734. https://doi.org/10.1111/j.1524-4725.1992.tb02007.x	US	Text and opinion				Electrosurgery- electrodessication	4 or 5 sweeps of the electrode are made along the width of the entire matrix with particular attention to the lateral horn; this requires about 15 seconds. After waiting 20 seconds the process is repeated.	least post operative pain and drainage and is the quickest to perform.	X	X
Bossers, A. M., Jansen, I. M., & Eggink, W. F. (1992). Rational therapy for ingrown toenails. A prospective study. Acta Orthopaedica Belgica, 58(3), 325-329.	Netherlands	Other	Prospective, randomised	80% Phenol	Matrix excision (incisional)	80% phenol	3 min	X	Ethanol solution	To wash away the remaining phenol
Sonnex, T. S., & Dawber, R. P. (1985). Treatment of ingrowing toenails with liquid nitrogen spray cryotherapy. British Medical Journal, 291(6489), 173-175. https://doi.org/10.1136/bmj.291.6489.173	UK	Case series		Liquid nitrogen cryotherapy		X	The freeze time was for 30 seconds after the treatment (ice) field had been established	X	X	X
Siegle, R. J., & Swanson, N. A. (1982). Nail surgery: A review. The Journal of Dermatologic Surgery and Oncology, 8(8), 659-666. https://doi.org/10.1111/j.1524-4725.1982.tb02656.x	US	Text and opinion		Phenol matrixectomy		88% liquefied phenol	3 x 30 secs	X	70% isopropyl alcohol	X
Brown, F. C. (1981). Chemocautery for ingrown toenails. The Journal of Dermatologic Surgery and Oncology, 7(4), 331-333. https://doi.org/10.1111/j.1524-4725.1981.tb00651.x	US	Text and opinion		10% sodium hydroxide solution		10% sodium hydroxide solution	The applicator is rotated in these sites for about 10 seconds and then another similarly moistened applicator is applied in the same manner for ten to fifteen seconds more. After the application of sodium hydroxide solution for twenty to twenty five seconds.	X	3% solution of acetic acid	halt the action of the sodium hydroxide which is instantly neutralising.
Andrew, T., & Wallace, W. A. (1979). Nail bed ablation--excise or cauterise? A controlled study. British Medical Journal, 1(6177), 1539. https://doi.org/10.1136/bmj.1.6177.1539	UK	Other	Prospective, randomised, open label	Incisional versus 88% phenol	88% phenol versus incisional	88% phenol	3 min	Phenol under 3 minutes results in higher reoccurrence	Surgical spirit	X
Gibbs, R. C. (1978). Foot notes: Treatment of the uncomplicated ingrown toenail. The Journal of Dermatologic Surgery and Oncology, 4(6), 438-439. https://doi.org/10.1111/j.1524-4725.1978.tb00467.x	USA	Text and opinion		Nail removal without matrixectomy		X	X	X	X	X
Ross, W. R. (1969). Treatment of the ingrown toenail and a new anesthetic method. Surgery Clinics of North America 49(6), 1499-1504.	US	Text and opinion				88% phenol	for about 2 mins	The applicator must be vigorously applied to the nail bed, without spilling excess phenol on surrounding normal tissues. If this happens, wipe off spillage with an alcohol-soaked sponge.	X	After 2 minutes the area is sponged dry with another cotton-tipped applicator and the wound is dressed with a sterile antibiotic-steroid combination ointment.
Ahsan, M. F. e. a. (2019). Comparison of trichloroacetic acid and phenol application after partial nail extraction in the treatment of ingrown toe nails. Pakistan Journal of Medical & Health Sciences, 13(4), 982-984.	Pakistan	Other	Prospective, randomized, open-label study	Phenol 88% & TCA 90%	Phenol versus TCA	88% phenol	1 min	X	X	X
Ahsan, M. F. e. a. (2019). Comparison of trichloroacetic acid and phenol application after partial nail extraction in the treatment of ingrown toe nails. Pakistan Journal of Medical & Health Sciences, 13(4), 982-984.	Pakistan	Other				90% TCA	1 min	X	X	X
Geizhals, S., & Lipner, S. R. (2019). Review of onychocryptosis: epidemiology, pathogenesis, risk factors, diagnosis and treatment. Dermatology Online Journal, 25(9). https://doi.org/10.5070/D3259045583	USA	Text and opinion				88-90% phenol	1-3 cycles of 30 seconds to 4 min	Commonly used owing to the ease of execution and low recurrence rates. Phenol is a cauterant and powerful disinfectant with local anaesthetic activity. Phenol induces coagulation necrosis, effectively cauterizing both the nail matrix and the surrounding soft tissues. However, this often results in excessive drainage and delayed healing	Alcohol or saline lavages. Neutralisation following each cycle.	X
Geizhals, S., & Lipner, S. R. (2019). Review of onychocryptosis: epidemiology, pathogenesis, risk factors, diagnosis and treatment. Dermatology Online Journal, 25(9). https://doi.org/10.5070/D3259045583	USA	Text and opinion				10% sodium hydroxide	1 min	Shorter healing time than phenol	X	X
Geizhals, S., & Lipner, S. R. (2019). Review of onychocryptosis: epidemiology, pathogenesis, risk factors, diagnosis and treatment. Dermatology Online Journal, 25(9). https://doi.org/10.5070/D3259045583	USA	Text and opinion				TCA 100%	1 min	X	X	X
Ibrahim, A., Jawad, H., & Ijl, I. J. O. L. (2016). In growing toenail treatment using carbon dioxide laser. Iraqi Journal of Laser, 15, 25-34. https://doi.org/https://doi.org/10.31900/ijl.v15iB.48	Iraq	Case series		10600mm CO2 laser		Co2 laser	defocusing the laser beam on the affected matrix horn. Wavelength 10600 nm infrared ray on divergence TEM00. Distance F100mm or F50 mm. 0.1mm hand piece. 1-40W pulse	X	X	X
Moustaide, K., Agil, N., Gallouj, S., & Mernissi, F. (2019). Controlled trial comparing the effifficacy of 88% phenol versus 100% trichloracetic acid for chemical matricectomy in the management of ingrown toenail. Nasza Dermatologia Online, 10(2), 116.	Morocco	Other	Prospective, comparative trial	Phenol matrixectomy	TCA matrixectomy	88% phenol	2 min	X	X	"Following this, the excess solution was neutralized"
Moustaide, K., Agil, N., Gallouj, S., & Mernissi, F. (2019). Controlled trial comparing the effifficacy of 88% phenol versus 100% trichloracetic acid for chemical matricectomy in the management of ingrown toenail. Nasza Dermatologia Online, 10(2), 116.	Morocco	Other	Prospective, comparative trial	Phenol matrixectomy		100% TCA	2min	X	X	"Following this, the excess solution was neutralized"

## Sheet: Lists
Methodology List
Randomised control trial
Non-randomised experimental study
Cohort study
Cross sectional survey
Case control study
Radomised Control Trial				Yes
Qualitative research				No
Prevalence study
Case series
Case report
Diagnostic test accuracy study
Clinical predication rule
Economic evaulation
Text and opinion
Retrospective/observational
Other
